# Supplementary material for: Comparative genomic and phylogenetic analyses of Crataegus chloroplast genomes: insights for evolution and identification
Source: Front Plant Sci. 2026 Feb 11;17:1767012. doi: 10.3389/fpls.2026.1767012 (PMC12932471; doi:10.3389/fpls.2026.1767012)
Supplement: Supplementary file 6 [file Table1.xlsx]

## Sheet: Sheet1
Table S1 Sampling and sequencing information for Crataegus and Mespilus species in this study
Subgenera	Species	Locality	longitude	latitude	Voucher	Source	NCBI GenBank ID	Clean data (bp)	Q30(%)	Mapping_Reads_Number	Average_Coverage	Insert_size
subg. Sanguineae	Crataegus altaica	Yili, Xinjiang	80°56'23"	44°19'40"	SZP001	Collected and stored in National Field Genebank for Hawthorn	PX413282	12767729500	96.45	1336124	2786.61	368.28 ± 66.70
subg. Sanguineae	Crataegus chlorosarca	Xiongyue, Liaoning	122°13'23"	40°8'34"	SZP002	Collected and stored in National Field Genebank for Hawthorn	PX413283	12199475428	96.34	621741	1278.34	362.05 ± 65.26
subg. Americanae	Crataegus crus-galli	Shanghai	121°27'0"	31°9'24"	SZP003	Obtained from National Field Genebank for Hawthorn	PX413284	12376054224	96.53	2365436	4732.86	353.94 ± 65.50
subg. Sanguineae	Crataegus dahurica	Ningan, Heilongjiang	128°59'4"	43°57'22"	SZP004	Collected and stored in National Field Genebank for Hawthorn	PX413285	12975142194	96.26	827211	1760.26	371.81 ± 66.92
subg. Sanguineae	Crataegus jozana	Xiongyue, Liaoning	122°15'56"	40°12'8"	SZP005	Collected and stored in National Field Genebank for Hawthorn	PX413286	13616847196	95.96	706023	1581.26	381.30 ± 66.27
subg. Crataegus	Crataegus laevigata	Beijing	123°34'46"	41°50'9"	SZP006	Obtained from National Field Genebank for Hawthorn	PX413287	12176763820	96.07	2990406	6693.22	382.71 ± 65.88
subg. Crataegus	Crataegus monogyna	Ningan, Heilongjiang	128°36'41"	44°8'19"	SZP007	Collected and stored in National Field Genebank for Hawthorn	PX413288	12966583514	95.86	694175	1593.99	388.27 ± 64.36
subg. Americanae	Crataegus phaenopyrum	Shanghai	121°27'7"	31°9'14"	SZP008	Obtained from National Field Genebank for Hawthorn	PX413289	11615367866	96.09	996190	2360.11	390.95 ± 66.44
subg. Sanguineae	Crataegus sanguinea	Changbaishan, Jilin	127°54'30"	41°51'17"	SZP009	Collected and stored in National Field Genebank for Hawthorn	PX413290	12418394020	96.41	1006916	2084.77	364.71 ± 67.35
subg. Crataegus	Crataegus shensiensis	Ankang, Shanxi	107°53'37"	34°3'27"	SZP010	Collected and stored in National Field Genebank for Hawthorn	PX413291	12292366702	96.2	1052010	2353.25	382.19 ± 66.70
subg. Crataegus	Crataegus songarica	Yili, Xinjiang	81°6'11"	44°27'55"	SZP011	Collected and stored in National Field Genebank for Hawthorn	PX413292	13381243104	96.04	1181639	2560.89	378.97 ± 66.13
---	Crataegus sp. GSSZ	Huixian, Henan	113°49'8"	35°30'38"	SZP012	Collected and stored in National Field Genebank for Hawthorn	PX413293	11925046292	92.22	841642	1687.88	338.75 ± 68.76
---	Crataegus sp. JRY	Feixian, Shandong	118°1'37"	35°26'3"	SZP013	Collected and stored in National Field Genebank for Hawthorn	PX413294	15557022600	94.29	1966305	3776.8	248.10 ± 52.53
---	Crataegus sp. RR2H	Shenyang, Liaoning	123°34'34"	41°50'7"	SZP014	Obtained from National Field Genebank for Hawthorn	PX413295	14041164600	91.13	1266710	2439.08	329.21 ± 67.43
---	Crataegus sp. RR3H	Shenyang, Liaoning	123°34'38"	41°50'3"	SZP015	Obtained from National Field Genebank for Hawthorn	PX413296	12149298770	90.14	1247615	2433.47	331.42 ± 66.93
---	Crataegus sp. ZWSZ	Zhangwu, Liaoning	121°59'42"	42°9'33"	SZP016	Collected and stored in National Field Genebank for Hawthorn	PX413297	11657324100	89.5	835591	1668.8	332.85 ± 69.12
subg. Americanae	Crataegus × lavalleei	Shanghai	121°11'19"	31°4'52"	SZP017	Obtained from Shanghai Chenshan Botanical Garden and stored in National Field Genebank for Hawthorn	PX413298	10119088028	96.53	794614	1706.47	370.79 ± 71.89
subg. Mespilus	Mespilus germanica	Shenyang, Liaoning	123°34'42"	41°50'8"	SZP018	Obtained from National Field Genebank for Hawthorn	PX413299	11439449690	94.13	740322	1162.2	384.42 ± 64.98
Note: Q30, the percentage of bases with a quality value of ≥ 30 in the clean data; Mapping_Reads_Number, Number of mapped pair-end reads; Average_Coverage: Average sequencing coverage depth of genome loci; Insert_size: Length of DNA fragments inserted into the sequencing vector (presented as mean ± standard deviation).
