# Supplementary material for: Comparative genomic and phylogenetic analyses of Crataegus chloroplast genomes: insights for evolution and identification
Source: Front Plant Sci. 2026 Feb 11;17:1767012. doi: 10.3389/fpls.2026.1767012 (PMC12932471; doi:10.3389/fpls.2026.1767012)
Supplement: Supplementary file 7 [file Table2.xlsx]

## Sheet: Sheet1
Table S2 Information for Crataegus and Mespilus materials for amplifying the ndhC~trnV_UAC intergenic spacer sequence
Number	Species name	Genebank ID	Isolate	Source	Tissue	Sequence length (bp)	GC content (%)
seq1	Crataegus sanguinea	PX676094	LNSZ1	Obtained from National Field Genebank for Hawthorn	Fresh leaves	588	20.5782
seq2	Crataegus bretschneideri	PX676095	FSZ1	Obtained from National Field Genebank for Hawthorn	Fresh leaves	569	20.2109
seq3	Crataegus bretschneideri	PX676096	FSZ2	Obtained from National Field Genebank for Hawthorn	Fresh leaves	569	20.7381
seq4	Crataegus oresbia	PX676097	DXSZ1	Obtained from National Field Genebank for Hawthorn	Fresh leaves	597	19.598
seq5	Crataegus sanguinea	PX676098	LNSZ2	Obtained from National Field Genebank for Hawthorn	Fresh leaves	599	20.2003
seq6	Crataegus oresbia	PX676099	DXSZ2	Obtained from National Field Genebank for Hawthorn	Fresh leaves	585	20
seq7	Crataegus chungtienensis	PX676100	ZDSZ1	Obtained from National Field Genebank for Hawthorn	Fresh leaves	585	20.1709
seq8	Crataegus hupehensis	PX676101	HBSZ1	Obtained from National Field Genebank for Hawthorn	Fresh leaves	621	20.1288
seq9	Crataegus chlorosarca	PX676102	HGLR1	Obtained from National Field Genebank for Hawthorn	Fresh leaves	587	20.6133
seq10	Crataegus kansuensis	PX676103	GSSZ1	Obtained from National Field Genebank for Hawthorn	Fresh leaves	588	20.4082
seq11	Crataegus x lavalleei	PX676104	LWLSZ1	Obtained from National Field Genebank for Hawthorn	Fresh leaves	589	19.8642
seq12	Crataegus songarica	PX676105	ZGESZ1	Obtained from National Field Genebank for Hawthorn	Fresh leaves	627	18.9793
seq13	Crataegus sp. GSSZ	PX676106	GSSZ	Obtained from National Field Genebank for Hawthorn	Fresh leaves	605	20
seq14	Crataegus laevigata	PX676107	DLYSZ1	Obtained from National Field Genebank for Hawthorn	Fresh leaves	632	19.1456
seq15	Crataegus phaenopyrum	PX676108	HSDSZ1	Obtained from National Field Genebank for Hawthorn	Fresh leaves	607	19.9341
seq16	Crataegus pinnatifida f. major	PX676109	MPSZ	Obtained from National Field Genebank for Hawthorn	Fresh leaves	625	19.84
seq17	Crataegus sp. RR3H	PX676110	RR3H	Obtained from National Field Genebank for Hawthorn	Fresh leaves	625	19.68
seq18	Mespilus germanica	PX676111	OZ1	Obtained from National Field Genebank for Hawthorn	Fresh leaves	634	19.5584
Seq19	Crataegus maximowiczii	PX676112	MSZ1	Obtained from National Field Genebank for Hawthorn	Fresh leaves	576	20.3125
seq20	Crataegus scabrifolia	PX676113	YNSZ1	Obtained from National Field Genebank for Hawthorn	Fresh leaves	620	20.3226
seq21	Crataegus pinnatifida	PX676114	YLSZ1	Obtained from National Field Genebank for Hawthorn	Fresh leaves	627	19.7767
seq22	Crataegus maximowiczii var. ninganensis	PX676115	NASZ1	Obtained from National Field Genebank for Hawthorn	Fresh leaves	599	20.2003
seq23	Crataegus cuneata	PX676116	YSZ1	Obtained from National Field Genebank for Hawthorn	Fresh leaves	643	19.9067
seq24	Crataegus hupehensis	PX676117	HBSZ2	Obtained from National Field Genebank for Hawthorn	Fresh leaves	623	19.7432
seq25	Crataegus sp. ZWSZ	PX676118	ZWSZ	Obtained from National Field Genebank for Hawthorn	Fresh leaves	604	19.8675
seq26	Crataegus maximowiczii	PX676119	MSZ2	Obtained from National Field Genebank for Hawthorn	Fresh leaves	599	20.5342
seq27	Crataegus wilsonii	PX676120	HZSZ1	Obtained from National Field Genebank for Hawthorn	Fresh leaves	624	19.8718
seq28	Crataegus hupehensis	PX676121	HBSZ3	Obtained from National Field Genebank for Hawthorn	Fresh leaves	619	19.2246
seq29	Crataegus shensiensis	PX676122	SXSZ1	Obtained from National Field Genebank for Hawthorn	Fresh leaves	620	20
seq30	Crataegus prunifolia	PX676123	MYSZ1	Obtained from National Field Genebank for Hawthorn	Fresh leaves	589	20.034
seq31	Crataegus jozana	PX676124	XYSZ1	Obtained from National Field Genebank for Hawthorn	Fresh leaves	626	19.3291
seq32	Crataegus chungtienensis	PX676125	ZDSZ2	Obtained from National Field Genebank for Hawthorn	Fresh leaves	585	20.1709
seq33	Crataegus pinnatifida	PX676126	YLSZ2	Obtained from National Field Genebank for Hawthorn	Fresh leaves	652	19.6319
seq34	Crataegus scabrifolia	PX676127	YNSZ2	Obtained from National Field Genebank for Hawthorn	Fresh leaves	590	20
seq35	Crataegus laevigata	PX676128	DLYSZ2	Obtained from National Field Genebank for Hawthorn	Fresh leaves	633	19.2733
seq36	Crataegus pinnatifida	PX676129	YLSZ3	Obtained from National Field Genebank for Hawthorn	Fresh leaves	625	20
seq37	Crataegus laevigata	PX676130	DLYSZ3	Obtained from National Field Genebank for Hawthorn	Fresh leaves	626	19.3291
seq38	Crataegus crusgalli	PX676131	JJSZ1	Obtained from National Field Genebank for Hawthorn	Fresh leaves	588	19.898
seq39	Crataegus kansuensis	PX676132	GSSZ2	Obtained from National Field Genebank for Hawthorn	Fresh leaves	588	20.9184
seq40	Crataegus dahurica	PX676133	GYSZ1	Obtained from National Field Genebank for Hawthorn	Fresh leaves	588	20.7483
seq41	Crataegus pinnatifida f. major	PX676134	QJX	Obtained from National Field Genebank for Hawthorn	Fresh leaves	625	19.2
seq42	Crataegus viridis	PX676135	DHSZ	Obtained from National Field Genebank for Hawthorn	Fresh leaves	552	20.471
seq43	Crataegus hupehensis	PX676136	HBSZ4	Obtained from National Field Genebank for Hawthorn	Fresh leaves	621	19.8068
seq44	Crataegus kansuensis	PX676137	GSSZ3	Obtained from National Field Genebank for Hawthorn	Fresh leaves	588	20.7483
seq45	Crataegus scabrifolia		YNSZ3	Obtained from National Field Genebank for Hawthorn	Fresh leaves	----	----
seq46	Crataegus oresbia	PX676138	DXSZ3	Obtained from National Field Genebank for Hawthorn	Fresh leaves	543	20.2578
seq47	Crataegus maximowiczii	PX676139	MSZ3	Obtained from National Field Genebank for Hawthorn	Fresh leaves	593	19.8988
seq48	Crataegus sanguinea	PX676140	LNSZ3	Obtained from National Field Genebank for Hawthorn	Fresh leaves	588	20.5782
seq49	Crataegus bretschneideri	PX676141	FSZ3	Obtained from National Field Genebank for Hawthorn	Fresh leaves	565	19.823
seq50	Crataegus pinnatifida f. major	PX676142	DJX	Obtained from National Field Genebank for Hawthorn	Fresh leaves	625	19.68
seq51	Crataegus altaica	PX676143	AETSZ1	Obtained from National Field Genebank for Hawthorn	Fresh leaves	552	20.2899
