# Supplementary material for: Comparative genomic and phylogenetic analyses of Crataegus chloroplast genomes: insights for evolution and identification
Source: Front Plant Sci. 2026 Feb 11;17:1767012. doi: 10.3389/fpls.2026.1767012 (PMC12932471; doi:10.3389/fpls.2026.1767012)
Supplement: Supplementary file 8 [file Table3.xlsx]

## Sheet: Sheet1
Table S3 Information of Crataegus chloroplast genomes deposited in the NCBI database
Number	Genebank ID of plastome	Species name	Plastome length (bp)	GC content (%)	Area of endemism*
1	ON032469	Crataegus chungtienensis	159847	36.6	A
2	ON032470	Crataegus oresbia	159851	36.6	A
3	ON032471	Crataegus scabrifolia	159742	36.6	A
4	OR915925	Crataegus cuneata	159715	36.6	AB
5	MF784433	Crataegus kansuensis	159865	36.6	AB
6	OR915931	Crataegus wilsonii	159879	36.6	AB
7	NC085587	Crataegus aurantia	159430	36.7	B
8	MW201730	Crataegus hupehensis	159766	36.6	B
9	MW653326	Crataegus pinnatifida f. major	159654	36.6	BC
10	PQ346301	Crataegus pinnatifida f. major	159947	36.6	BC
11	PQ346305	Crataegus bretschneideri	159644	36.6	CD
12	PQ346302	Crataegus maximowiczii	159945	36.6	CD
13	PQ346303	Crataegus maximowiczii var. ninganensis	159916	36.6	CD
14	MW653325	Crataegus pinnatifida	159667	36.6	CD
15	OR448914	Crataegus pinnatifida	159655	36.6	CD
16	PQ346304	Crataegus pinnatifida	159749	36.7	CD
17	OR915926	Crataegus sanguinea	159713	36.6	CD
18	OR915924	Crataegus altaica	159819	36.6	DE
19	OR915929	Crataegus songarica	159881	36.6	E
20	OP964012	Crataegus laevigata	159707	36.6	F
21	NC066002	Crataegus monogyna	159801	36.6	F
22	NC062345	Crataegus rhipidophylla	159786	36.7	F
23	MK920293	Crataegus marshallii	159660	36.6	G
24	NC062346	Crataegus mollis	159476	36.7	G
25	MK920294	Crataegus sp. BBL-2019	159813	36.6	G
26	OP964008	Crataegus viridis	159654	36.6	G
Note: A, South_x0002_western China; B, Central Plains and Qinling Mountains of China; C, North-eastern China; D, Mongolia–Siberian region; E, Central and Western Asia; F, Europe; G, North America.
