# Supplementary material for: Comparative genomic and phylogenetic analyses of Crataegus chloroplast genomes: insights for evolution and identification
Source: Front Plant Sci. 2026 Feb 11;17:1767012. doi: 10.3389/fpls.2026.1767012 (PMC12932471; doi:10.3389/fpls.2026.1767012)
Supplement: Supplementary file 9 [file Table4.xlsx]

## Sheet: Sheet1
Table S4 Biogeographical models tested for the complete chloroplast genomes of Crataegus and Mespilus and their likelihoods, Akaike information criterion with correction for small sample size (AICc) and Akaike information criterion cumulative weight (AICc_wt) as inferred by BioGeoBEARS. The best-scoring model is marked in bold.
Model	LnL	AICc	AICc_wt
DEC	-112.7	229.7	3.7e-05
DEC+J	-112.4	231.4	1.5e-05
DIVALIKE	-116.4	237.1	8.9e-07
DIVALIKE+J	-116.5	239.6	2.6e-07
BAYAREALIKE	-109.3	222.9	0.0011
BAYAREALIKE+J	-101.3	209.3	1
