# Supplementary material for: Comparative genomic and phylogenetic analyses of Crataegus chloroplast genomes: insights for evolution and identification
Source: Front Plant Sci. 2026 Feb 11;17:1767012. doi: 10.3389/fpls.2026.1767012 (PMC12932471; doi:10.3389/fpls.2026.1767012)
Supplement: Supplementary file 10 [file Table5.xlsx]

## Sheet: rscu
Table S5 Relative synonymous codon usage (RSCU) analysis of 18 chloroplast genomes
Amino Acid	Codons	C. altaica	C. chlorosarca	C. crus-galli	C. dahurica	C. jozana	C. × lavalleei	C. laevigata	C. monogyna	C. phaenopyrum	C. sanguinea	C. shensiensis	C. songarica	Mespilus germanica	GSSZ	JRY	RR2H	RR3H	ZWSZ
Ala	GCA	1.0798	1.0789	1.1075	1.0789	1.1008	1.1075	1.0786	1.0853	1.1051	1.0789	1.0796	1.0786	1.0998	1.0817	1.1008	1.0796	1.1008	1.0817
Ala	GCC	0.6069	0.6076	0.613	0.6076	0.6097	0.613	0.6052	0.6047	0.6169	0.6076	0.6019	0.6014	0.6125	0.607	0.6097	0.6019	0.6097	0.607
Ala	GCG	0.4414	0.4401	0.4335	0.4401	0.4335	0.4335	0.4384	0.4341	0.4339	0.4401	0.4388	0.4384	0.4332	0.4397	0.4335	0.4388	0.4335	0.4397
Ala	GCT	1.8719	1.8734	1.8459	1.8734	1.8561	1.8459	1.8778	1.876	1.8441	1.8734	1.8796	1.8817	1.8545	1.8716	1.8561	1.8796	1.8561	1.8716
Arg	AGA	1.6743	1.6782	1.8128	1.6782	1.8242	1.8128	1.6691	1.6754	1.8176	1.6782	1.6772	1.6691	1.8176	1.6754	1.8323	1.68	1.8323	1.6754
Arg	AGG	0.5863	0.5804	0.6138	0.5804	0.5986	0.6138	0.5753	0.5753	0.6138	0.5804	0.5633	0.5753	0.609	0.5753	0.5981	0.5621	0.5981	0.5753
Arg	CGA	1.355	1.3943	1.3703	1.3943	1.3587	1.3703	1.3973	1.3909	1.3608	1.3943	1.3924	1.3973	1.3656	1.3973	1.3528	1.3832	1.3528	1.3973
Arg	CGC	0.4691	0.4606	0.433	0.4606	0.4323	0.433	0.4615	0.4615	0.433	0.4606	0.4557	0.4615	0.4282	0.4615	0.432	0.4674	0.432	0.4615
Arg	CGG	0.4235	0.4227	0.4425	0.4227	0.4561	0.4425	0.4362	0.4362	0.4473	0.4227	0.443	0.4362	0.4473	0.4236	0.4557	0.4484	0.4557	0.4236
Arg	CGT	1.4919	1.4637	1.3275	1.4637	1.3302	1.3275	1.4605	1.4605	1.3275	1.4637	1.4684	1.4605	1.3323	1.4668	1.3291	1.4589	1.3291	1.4668
Asn	AAC	0.4343	0.4337	0.4704	0.4343	0.4645	0.4704	0.4365	0.4365	0.4689	0.4343	0.4343	0.4365	0.4651	0.4318	0.4645	0.4343	0.4645	0.4318
Asn	AAT	1.5657	1.5663	1.5296	1.5657	1.5355	1.5296	1.5635	1.5635	1.5311	1.5657	1.5657	1.5635	1.5349	1.5682	1.5355	1.5657	1.5355	1.5682
Asp	GAC	0.3816	0.3847	0.3768	0.3847	0.375	0.3768	0.3873	0.3841	0.3764	0.3847	0.3816	0.3873	0.3814	0.3841	0.375	0.3816	0.375	0.3841
Asp	GAT	1.6184	1.6153	1.6232	1.6153	1.625	1.6232	1.6127	1.6159	1.6236	1.6153	1.6184	1.6127	1.6186	1.6159	1.625	1.6184	1.625	1.6159
Cys	TGC	0.5031	0.5089	0.5108	0.5089	0.4979	0.5108	0.4884	0.4912	0.5108	0.5089	0.5	0.4912	0.4979	0.5089	0.4979	0.4912	0.4979	0.5089
Cys	TGT	1.4969	1.4911	1.4892	1.4911	1.5021	1.4892	1.5116	1.5088	1.4892	1.4911	1.5	1.5088	1.5021	1.4911	1.5021	1.5088	1.5021	1.4911
Gln	CAA	1.5439	1.5453	1.5464	1.5453	1.5418	1.5464	1.5461	1.5461	1.5495	1.5453	1.5461	1.5461	1.5436	1.5468	1.5418	1.5461	1.5418	1.5468
Gln	CAG	0.4561	0.4547	0.4536	0.4547	0.4582	0.4536	0.4539	0.4539	0.4505	0.4547	0.4539	0.4539	0.4564	0.4532	0.4582	0.4539	0.4582	0.4532
Glu	GAA	1.5055	1.5041	1.5	1.5041	1.4969	1.5	1.5035	1.5035	1.5017	1.5041	1.5024	1.5035	1.4983	1.5047	1.4987	1.5024	1.4987	1.5047
Glu	GAG	0.4945	0.4959	0.5	0.4959	0.5031	0.5	0.4965	0.4965	0.4983	0.4959	0.4976	0.4965	0.5017	0.4953	0.5013	0.4976	0.5013	0.4953
Gly	GGA	1.5372	1.538	1.5918	1.538	1.5924	1.5918	1.5372	1.5372	1.5956	1.538	1.5405	1.5372	1.5858	1.5444	1.5924	1.5437	1.5924	1.5444
Gly	GGC	0.4612	0.4556	0.4435	0.4556	0.4499	0.4435	0.4628	0.4628	0.4438	0.4556	0.4595	0.4628	0.4496	0.4556	0.4499	0.4628	0.4499	0.4556
Gly	GGG	0.5953	0.5945	0.6204	0.5945	0.6217	0.6204	0.6019	0.6019	0.6263	0.5945	0.5987	0.6019	0.6294	0.588	0.6217	0.5955	0.6217	0.588
Gly	GGT	1.4064	1.412	1.3442	1.412	1.3361	1.3442	1.3981	1.3981	1.3342	1.412	1.4013	1.3981	1.3351	1.412	1.3361	1.3981	1.3361	1.412
His	CAC	0.4844	0.4691	0.4612	0.4691	0.4621	0.4612	0.4703	0.4703	0.4612	0.4691	0.4764	0.4703	0.4595	0.4703	0.4621	0.4715	0.4621	0.4703
His	CAT	1.5156	1.5309	1.5388	1.5309	1.5379	1.5388	1.5297	1.5297	1.5388	1.5309	1.5236	1.5297	1.5405	1.5297	1.5379	1.5285	1.5379	1.5297
Ile	ATA	0.9249	0.9251	0.9427	0.9244	0.9486	0.9427	0.9234	0.9234	0.942	0.9244	0.9241	0.9234	0.9453	0.9193	0.9491	0.9262	0.9491	0.9193
Ile	ATC	0.5232	0.5225	0.55	0.5221	0.549	0.55	0.5261	0.5261	0.5499	0.5221	0.5265	0.5261	0.549	0.5271	0.5477	0.5222	0.5477	0.5271
Ile	ATT	1.5519	1.5525	1.5073	1.5535	1.5024	1.5073	1.5505	1.5505	1.5081	1.5535	1.5494	1.5505	1.5057	1.5536	1.5033	1.5516	1.5033	1.5536
Leu	CTA	0.7325	0.735	0.7598	0.735	0.7594	0.7598	0.735	0.735	0.7567	0.735	0.7385	0.735	0.7654	0.7354	0.7598	0.7354	0.7594	0.7354
Leu	CTC	0.2982	0.2898	0.3502	0.2898	0.3528	0.3502	0.2898	0.2862	0.3501	0.2898	0.2898	0.2898	0.3465	0.2899	0.3529	0.2935	0.3528	0.2899
Leu	CTG	0.3202	0.3145	0.3556	0.3145	0.3501	0.3556	0.318	0.318	0.3555	0.3145	0.3145	0.318	0.3518	0.3182	0.3502	0.3147	0.3501	0.3182
Leu	CTT	1.2184	1.2261	1.2582	1.2261	1.2657	1.2582	1.2297	1.2332	1.2657	1.2261	1.2332	1.2297	1.2623	1.2233	1.2663	1.2304	1.2657	1.2233
Leu	TTA	2.1902	2.1767	2.0368	2.1767	2.0332	2.0368	2.1802	2.1802	2.0359	2.1767	2.1767	2.1802	2.0358	2.1886	2.0314	2.178	2.0332	2.1886
Leu	TTG	1.2405	1.258	1.2393	1.258	1.2388	1.2393	1.2473	1.2473	1.2361	1.258	1.2473	1.2473	1.2381	1.2445	1.2393	1.2481	1.2388	1.2445
Lys	AAA	1.574	1.5677	1.5311	1.5677	1.5321	1.5311	1.5661	1.5661	1.5348	1.5677	1.5661	1.5661	1.5325	1.5642	1.5321	1.5661	1.5321	1.5642
Lys	AAG	0.426	0.4323	0.4689	0.4323	0.4679	0.4689	0.4339	0.4339	0.4652	0.4323	0.4339	0.4339	0.4675	0.4358	0.4679	0.4339	0.4679	0.4358
Met	ATG	1	1	1	1	1	1	1	1	1	1	1	1	1	1	1	1	1	1
Phe	TTC	0.637	0.6322	0.6622	0.6322	0.6593	0.6622	0.6315	0.6315	0.6644	0.6322	0.6292	0.6315	0.661	0.6313	0.6588	0.6292	0.6593	0.6313
Phe	TTT	1.363	1.3678	1.3378	1.3678	1.3407	1.3378	1.3685	1.3685	1.3356	1.3678	1.3708	1.3685	1.339	1.3687	1.3412	1.3708	1.3407	1.3687
Pro	CCA	1.1134	1.1232	1.133	1.1232	1.1455	1.133	1.1216	1.1216	1.1239	1.1232	1.1289	1.1216	1.1317	1.1289	1.1455	1.1347	1.1455	1.1289
Pro	CCC	0.7482	0.7507	0.7615	0.7507	0.7514	0.7615	0.7382	0.7382	0.7661	0.7507	0.745	0.7382	0.7514	0.745	0.7514	0.7393	0.7514	0.745
Pro	CCG	0.542	0.5387	0.5459	0.5387	0.5452	0.5459	0.5494	0.5494	0.5459	0.5387	0.5387	0.5494	0.5544	0.5387	0.5452	0.5387	0.5452	0.5387
Pro	CCT	1.5965	1.5874	1.5596	1.5874	1.5578	1.5596	1.5908	1.5908	1.5642	1.5874	1.5874	1.5908	1.5624	1.5874	1.5578	1.5874	1.5578	1.5874
Ser	AGC	0.3993	0.3773	0.3776	0.3777	0.3819	0.3776	0.3787	0.384	0.3781	0.3777	0.3837	0.384	0.3776	0.3816	0.3819	0.3886	0.3819	0.3816
Ser	AGT	1.4251	1.403	1.274	1.4043	1.2756	1.274	1.4187	1.4133	1.2756	1.4043	1.4121	1.4133	1.2778	1.4099	1.2756	1.4055	1.2756	1.4099
Ser	TCA	1.0148	1.0097	1.1367	1.0053	1.1419	1.1367	1.0133	1.0133	1.1381	1.0053	1.0124	1.0133	1.1405	1.0071	1.1419	1.0115	1.1419	1.0071
Ser	TCC	0.8872	0.8928	0.9383	0.8936	0.9357	0.9383	0.88	0.8853	0.9395	0.8936	0.8845	0.8853	0.9383	0.8958	0.9357	0.8838	0.9357	0.8958
Ser	TCG	0.5767	0.5793	0.5836	0.5851	0.5843	0.5836	0.576	0.576	0.5843	0.5851	0.5861	0.5707	0.5798	0.583	0.5843	0.5803	0.5843	0.583
Ser	TCT	1.6969	1.7378	1.6898	1.734	1.6805	1.6898	1.7333	1.728	1.6843	1.734	1.7211	1.7333	1.686	1.7226	1.6805	1.7303	1.6805	1.7226
Ter	TAA	1.7234	1.75	1.7547	1.75	1.7547	1.7547	1.75	1.75	1.7547	1.75	1.75	1.75	1.7547	1.75	1.7547	1.75	1.7547	1.75
Ter	TAG	0.7021	0.6875	0.7358	0.6875	0.7358	0.7358	0.6875	0.6875	0.7358	0.6875	0.6875	0.6875	0.7358	0.6875	0.7358	0.6875	0.7358	0.6875
Ter	TGA	0.5745	0.5625	0.5094	0.5625	0.5094	0.5094	0.5625	0.5625	0.5094	0.5625	0.5625	0.5625	0.5094	0.5625	0.5094	0.5625	0.5094	0.5625
Thr	ACA	1.2082	1.2038	1.2356	1.2038	1.2395	1.2356	1.2071	1.2038	1.2333	1.2038	1.2043	1.2071	1.2395	1.1991	1.2395	1.2057	1.2395	1.1991
Thr	ACC	0.7509	0.7536	0.7296	0.7536	0.7349	0.7296	0.7574	0.7583	0.7319	0.7536	0.7556	0.7574	0.7313	0.7488	0.7349	0.7612	0.7349	0.7488
Thr	ACG	0.3706	0.3602	0.407	0.3602	0.4022	0.407	0.3503	0.3507	0.4099	0.3602	0.3495	0.3503	0.3985	0.3697	0.4022	0.3499	0.4022	0.3697
Thr	ACT	1.6703	1.6825	1.6279	1.6825	1.6234	1.6279	1.6852	1.6872	1.6249	1.6825	1.6907	1.6852	1.6307	1.6825	1.6234	1.6832	1.6234	1.6825
Trp	TGG	1	1	1	1	1	1	1	1	1	1	1	1	1	1	1	1	1	1
Tyr	TAC	0.368	0.3692	0.3833	0.3686	0.3882	0.3833	0.3654	0.3648	0.3853	0.3686	0.3712	0.3648	0.3819	0.3666	0.3882	0.3718	0.3882	0.3666
Tyr	TAT	1.632	1.6308	1.6167	1.6314	1.6118	1.6167	1.6346	1.6352	1.6147	1.6314	1.6288	1.6352	1.6181	1.6334	1.6118	1.6282	1.6118	1.6334
Val	GTA	1.6108	1.6049	1.5662	1.6049	1.5683	1.5662	1.6057	1.6057	1.5657	1.6049	1.6032	1.6057	1.5703	1.6057	1.5683	1.6032	1.5683	1.6057
Val	GTC	0.3685	0.3769	0.4152	0.3769	0.4182	0.4152	0.3802	0.3802	0.4141	0.3769	0.3846	0.3802	0.4111	0.3761	0.4182	0.3887	0.4182	0.3761
Val	GTG	0.5135	0.5309	0.557	0.5309	0.5565	0.557	0.5258	0.5258	0.5556	0.5309	0.5263	0.5258	0.556	0.5298	0.5565	0.5263	0.5565	0.5298
Val	GTT	1.5072	1.4873	1.4616	1.4873	1.457	1.4616	1.4884	1.4884	1.4646	1.4873	1.4858	1.4884	1.4625	1.4884	1.457	1.4818	1.457	1.4884
