# Supplementary material for: Comparative genomic and phylogenetic analyses of Crataegus chloroplast genomes: insights for evolution and identification
Source: Front Plant Sci. 2026 Feb 11;17:1767012. doi: 10.3389/fpls.2026.1767012 (PMC12932471; doi:10.3389/fpls.2026.1767012)
Supplement: Supplementary file 11 [file Table6.xlsx]

## Sheet: Sheet1
Table S6 List of single sequence repeats (SSRs) in 49 chloroplast genomes
Number	SSR type	Repeat motif	Length (bp)	Start position	End position
C. altaica
1	p1	(T)10	10	1654	1663
2	p1	(T)11	11	2818	2828
3	p1	(A)11	11	2973	2983
4	p1	(A)10	10	4348	4357
5	p1	(A)11	11	4822	4832
6	p1	(C)10	10	5518	5527
7	p1	(A)12	12	7011	7022
8	p1	(A)13	13	7895	7907
9	p1	(T)10	10	9314	9323
10	p1	(T)10	10	9676	9685
11	p1	(T)10	10	12949	12958
12	p1	(T)10	10	13299	13308
13	p1	(T)10	10	13687	13696
14	p1	(A)10	10	14272	14281
15	p1	(C)13	13	14805	14817
16	p1	(A)10	10	15021	15030
17	p1	(T)15	15	15274	15288
18	p1	(A)10	10	17404	17413
19	p1	(T)11	11	19372	19382
20	p1	(T)10	10	27074	27083
21	p1	(T)10	10	27719	27728
22	p1	(A)12	12	28145	28156
23	p1	(A)11	11	28566	28576
24	p1	(A)11	11	31957	31967
25	p1	(A)13	13	44979	44991
26	p1	(A)15	15	47332	47346
27	p1	(A)11	11	50076	50086
28	p1	(T)15	15	53512	53526
29	p1	(T)10	10	57456	57465
30	p1	(T)13	13	60158	60170
31	p2	(TA)6	12	62741	62752
32	p1	(T)13	13	66518	66530
33	p1	(A)11	11	66937	66947
34	p1	(T)15	15	68284	68298
35	p1	(A)10	10	68611	68620
36	p1	(A)17	17	70542	70558
37	p1	(A)10	10	71723	71732
38	p1	(T)11	11	72395	72405
39	p1	(T)12	12	73835	73846
40	p1	(A)12	12	81319	81330
41	p1	(T)14	14	82908	82921
42	p1	(T)14	14	85877	85890
43	p1	(T)10	10	86135	86144
44	p1	(T)10	10	86937	86946
45	p1	(T)10	10	103702	103711
46	p1	(A)10	10	111686	111695
47	p1	(A)21	21	116308	116328
48	p1	(A)11	11	116533	116543
49	p1	(A)10	10	117741	117750
50	p1	(T)10	10	118035	118044
51	p2	(AT)6	12	118297	118308
52	p1	(T)14	14	125562	125575
53	p1	(A)10	10	126122	126131
54	p1	(T)10	10	131451	131460
55	p1	(A)10	10	132088	132097
56	p1	(T)10	10	135635	135644
57	p1	(A)10	10	143619	143628
C. chlorosarca
1	p1	(T)10	10	1647	1656
2	p1	(T)11	11	2792	2802
3	p1	(A)11	11	2947	2957
4	p1	(A)11	11	4323	4333
5	p1	(A)12	12	4798	4809
6	p1	(C)11	11	5495	5505
7	p1	(C)12	12	5652	5663
8	p1	(T)10	10	6548	6557
9	p1	(A)14	14	6986	6999
10	p1	(A)13	13	7877	7889
11	p1	(T)11	11	9296	9306
12	p1	(T)10	10	9659	9668
13	p1	(T)10	10	12283	12292
14	p1	(T)14	14	13352	13365
15	p1	(A)10	10	14327	14336
16	p1	(C)11	11	14861	14871
17	p1	(A)10	10	15076	15085
18	p1	(T)14	14	15329	15342
19	p1	(T)11	11	19424	19434
20	p1	(T)10	10	23879	23888
21	p1	(T)10	10	27127	27136
22	p1	(T)10	10	27772	27781
23	p1	(A)12	12	28203	28214
24	p1	(A)13	13	31984	31996
25	p1	(A)21	21	39035	39055
26	p1	(A)12	12	45000	45011
27	p1	(A)17	17	47352	47368
28	p1	(A)16	16	50124	50139
29	p1	(T)13	13	53566	53578
30	p1	(T)10	10	57540	57549
31	p1	(T)10	10	59982	59991
32	p1	(T)16	16	60242	60257
33	p2	(TA)7	14	62768	62781
34	p1	(T)10	10	63983	63992
35	p1	(A)10	10	66974	66983
36	p1	(T)14	14	68320	68333
37	p1	(A)18	18	70585	70602
38	p1	(T)11	11	72459	72469
39	p1	(T)13	13	73900	73912
40	p1	(T)19	19	82986	83004
41	p1	(T)14	14	84600	84613
42	p1	(T)14	14	85958	85971
43	p1	(T)14	14	86216	86229
44	p1	(T)10	10	87016	87025
45	p1	(T)10	10	103781	103790
46	p1	(A)10	10	111765	111774
47	p1	(A)18	18	116373	116390
48	p1	(A)12	12	116594	116605
49	p1	(C)10	10	117357	117366
50	p1	(A)16	16	117869	117884
51	p2	(AT)6	12	118426	118437
52	p1	(T)13	13	125676	125688
53	p1	(T)10	10	131562	131571
54	p1	(A)10	10	132199	132208
55	p1	(T)10	10	135753	135762
56	p1	(A)10	10	143737	143746
C. crus-galli
1	p1	(T)10	10	1632	1641
2	p1	(T)11	11	2777	2787
3	p1	(C)11	11	5553	5563
4	p1	(A)12	12	7050	7061
5	p1	(A)13	13	7966	7978
6	p1	(T)10	10	9386	9395
7	p3	(TAA)5	15	10367	10381
8	p1	(T)10	10	13046	13055
9	p1	(T)11	11	13396	13406
10	p1	(A)10	10	14367	14376
11	p1	(C)10	10	14901	14910
12	p1	(A)10	10	15114	15123
13	p1	(T)17	17	15367	15383
14	p1	(T)11	11	19470	19480
15	p1	(T)10	10	27200	27209
16	p1	(A)12	12	28275	28286
17	p1	(A)16	16	32037	32052
18	p1	(A)10	10	34101	34110
19	p1	(A)15	15	39134	39148
20	p1	(A)16	16	47436	47451
21	p1	(A)14	14	50161	50174
22	p1	(T)15	15	53597	53611
23	p1	(T)10	10	57574	57583
24	p1	(T)10	10	60087	60096
25	p1	(T)15	15	60277	60291
26	p2	(TA)8	16	62831	62846
27	p1	(A)10	10	63164	63173
28	p1	(T)17	17	66617	66633
29	p1	(T)18	18	68383	68400
30	p1	(A)17	17	70685	70701
31	p1	(T)16	16	72569	72584
32	p1	(A)14	14	81468	81481
33	p1	(T)17	17	83059	83075
34	p1	(T)10	10	84675	84684
35	p1	(T)10	10	86030	86039
36	p1	(T)12	12	86284	86295
37	p1	(T)10	10	87085	87094
38	p1	(T)10	10	103829	103838
39	p1	(A)10	10	111813	111822
40	p1	(A)21	21	116416	116436
41	p1	(A)10	10	116642	116651
42	p1	(T)19	19	117160	117178
43	p1	(C)10	10	117380	117389
44	p1	(A)12	12	117897	117908
45	p1	(T)12	12	118181	118192
46	p2	(AT)6	12	118445	118456
47	p1	(T)10	10	123758	123767
48	p1	(T)10	10	131570	131579
49	p1	(A)10	10	132207	132216
50	p1	(T)10	10	135756	135765
51	p1	(A)10	10	143740	143749
C. dahurica
1	p1	(T)10	10	1647	1656
2	p1	(T)11	11	2792	2802
3	p1	(A)12	12	2947	2958
4	p1	(A)11	11	4323	4333
5	p1	(A)13	13	4798	4810
6	p1	(C)10	10	5496	5505
7	p1	(C)12	12	5652	5663
8	p1	(A)15	15	6987	7001
9	p1	(A)13	13	7879	7891
10	p1	(T)11	11	9298	9308
11	p1	(T)10	10	9661	9670
12	p1	(T)10	10	12319	12328
13	p1	(T)14	14	13388	13401
14	p1	(A)10	10	14363	14372
15	p1	(A)10	10	15114	15123
16	p1	(T)13	13	15367	15379
17	p1	(T)11	11	19461	19471
18	p1	(T)10	10	23916	23925
19	p1	(T)10	10	27164	27173
20	p1	(A)12	12	28239	28250
21	p1	(A)12	12	32049	32060
22	p1	(A)17	17	39099	39115
23	p1	(A)12	12	45079	45090
24	p1	(A)17	17	47431	47447
25	p1	(A)16	16	50225	50240
26	p1	(T)13	13	53667	53679
27	p1	(T)10	10	57642	57651
28	p1	(T)15	15	60343	60357
29	p2	(TA)8	16	62896	62911
30	p1	(T)10	10	64111	64120
31	p1	(A)10	10	67132	67141
32	p1	(T)14	14	68478	68491
33	p1	(A)17	17	70744	70760
34	p1	(T)10	10	72617	72626
35	p1	(T)11	11	74057	74067
36	p1	(T)18	18	83090	83107
37	p1	(T)14	14	84703	84716
38	p1	(T)11	11	86067	86077
39	p1	(T)14	14	86322	86335
40	p1	(T)10	10	87122	87131
41	p1	(T)10	10	103887	103896
42	p1	(A)10	10	111871	111880
43	p1	(A)18	18	116479	116496
44	p1	(A)11	11	116700	116710
45	p1	(C)19	19	117444	117462
46	p1	(A)15	15	117923	117937
47	p2	(AT)6	12	118479	118490
48	p1	(T)14	14	125751	125764
49	p1	(T)10	10	131638	131647
50	p1	(A)10	10	132275	132284
51	p1	(T)10	10	135829	135838
52	p1	(A)10	10	143813	143822
C. jozana
1	p1	(T)11	11	2786	2796
2	p1	(A)10	10	4318	4327
3	p1	(A)17	17	4805	4821
4	p1	(C)10	10	5503	5512
5	p1	(T)11	11	6560	6570
6	p1	(A)10	10	6858	6867
7	p1	(A)12	12	7902	7913
8	p1	(T)12	12	9315	9326
9	p1	(T)10	10	9680	9689
10	p1	(T)13	13	12963	12975
11	p1	(T)13	13	13317	13329
12	p1	(T)10	10	13708	13717
13	p1	(A)11	11	14288	14298
14	p1	(A)10	10	15039	15048
15	p1	(T)12	12	15317	15328
16	p1	(T)11	11	19409	19419
17	p1	(T)10	10	27111	27120
18	p1	(A)16	16	28185	28200
19	p1	(A)14	14	31972	31985
20	p1	(A)11	11	39006	39016
21	p1	(A)10	10	44949	44958
22	p1	(T)10	10	45470	45479
23	p1	(A)13	13	47300	47312
24	p1	(A)10	10	49994	50003
25	p1	(T)11	11	51959	51969
26	p1	(T)11	11	53424	53434
27	p1	(T)10	10	57434	57443
28	p1	(T)12	12	60141	60152
29	p1	(A)12	12	63036	63047
30	p1	(T)10	10	63921	63930
31	p1	(T)21	21	66492	66512
32	p1	(A)10	10	66951	66960
33	p1	(G)12	12	67934	67945
34	p1	(T)14	14	68362	68375
35	p1	(A)16	16	70639	70654
36	p1	(T)12	12	71772	71783
37	p1	(T)14	14	72493	72506
38	p1	(A)12	12	79901	79912
39	p1	(T)18	18	82988	83005
40	p1	(T)13	13	84145	84157
41	p1	(T)11	11	84635	84645
42	p1	(T)16	16	85991	86006
43	p1	(T)14	14	86247	86260
44	p1	(T)10	10	87056	87065
45	p1	(T)10	10	103821	103830
46	p1	(A)10	10	111805	111814
47	p1	(A)19	19	116422	116440
48	p1	(A)13	13	116646	116658
49	p1	(C)12	12	117376	117387
50	p1	(T)11	11	118071	118081
51	p2	(AT)6	12	118341	118352
52	p1	(T)10	10	123670	123679
53	p1	(T)12	12	125607	125618
54	p1	(T)10	10	131492	131501
55	p1	(A)16	16	132123	132138
56	p1	(T)10	10	135683	135692
57	p1	(A)10	10	143667	143676
C. laevigata
1	p1	(T)13	13	187	199
2	p1	(T)11	11	2799	2809
3	p1	(A)11	11	4330	4340
4	p1	(A)16	16	4805	4820
5	p1	(C)10	10	5502	5511
6	p1	(A)11	11	6878	6888
7	p1	(A)13	13	7041	7053
8	p1	(A)15	15	7926	7940
9	p1	(T)11	11	9342	9352
10	p1	(T)10	10	9705	9714
11	p1	(T)11	11	10163	10173
12	p1	(T)11	11	13321	13331
13	p1	(T)10	10	13710	13719
14	p1	(A)11	11	14294	14304
15	p1	(C)13	13	14835	14847
16	p1	(A)10	10	15051	15060
17	p1	(T)13	13	15304	15316
18	p1	(T)11	11	19383	19393
19	p1	(T)10	10	27085	27094
20	p1	(T)10	10	27730	27739
21	p1	(A)14	14	28161	28174
22	p1	(A)16	16	31929	31944
23	p1	(A)15	15	39042	39056
24	p1	(A)11	11	45001	45011
25	p1	(T)10	10	45523	45532
26	p1	(A)12	12	47353	47364
27	p1	(A)10	10	50134	50143
28	p1	(G)10	10	50427	50436
29	p1	(T)13	13	53566	53578
30	p1	(T)10	10	54474	54483
31	p1	(T)10	10	57585	57594
32	p1	(T)13	13	60298	60310
33	p1	(A)10	10	63190	63199
34	p1	(T)18	18	66641	66658
35	p1	(A)10	10	67081	67090
36	p1	(T)14	14	68427	68440
37	p1	(A)18	18	70705	70722
38	p1	(T)13	13	72557	72569
39	p1	(T)13	13	74002	74014
40	p1	(A)13	13	81461	81473
41	p1	(T)16	16	83051	83066
42	p1	(T)12	12	84206	84217
43	p1	(T)15	15	84696	84710
44	p1	(T)13	13	86056	86068
45	p1	(T)11	11	86313	86323
46	p1	(T)10	10	87113	87122
47	p1	(T)10	10	103878	103887
48	p1	(A)10	10	111862	111871
49	p1	(A)18	18	116479	116496
50	p1	(C)14	14	117412	117425
51	p2	(AT)6	12	118454	118465
52	p1	(T)11	11	123775	123785
53	p1	(T)11	11	125713	125723
54	p1	(T)10	10	131606	131615
55	p1	(A)16	16	132237	132252
56	p1	(T)10	10	135797	135806
57	p1	(A)10	10	143781	143790
C. × lavalleei
1	c	(T)11act(A)12	26	242	267
2	p1	(T)11	11	1679	1689
3	p1	(T)11	11	2845	2855
4	p1	(A)11	11	3000	3010
5	p1	(C)11	11	5551	5561
6	c	(C)11(A)11	22	5709	5730
7	p1	(T)10	10	6607	6616
8	p1	(A)18	18	7042	7059
9	p1	(A)13	13	7932	7944
10	p1	(T)10	10	9365	9374
11	p1	(T)10	10	9727	9736
12	p1	(T)10	10	13341	13350
13	p1	(T)11	11	13729	13739
14	p1	(A)11	11	14314	14324
15	p1	(C)13	13	14849	14861
16	p1	(A)10	10	15065	15074
17	p1	(T)12	12	15318	15329
18	c	(T)11ctt(A)10	24	17160	17183
19	p1	(A)10	10	17444	17453
20	p1	(T)11	11	19412	19422
21	p1	(T)10	10	23867	23876
22	p1	(T)10	10	27115	27124
23	p1	(T)11	11	27760	27770
24	p1	(A)13	13	28192	28204
25	p1	(A)13	13	31972	31984
26	c	(A)16tggattcatggtaaaatccttacatgatgca(T)12	59	38306	38364
27	p1	(A)12	12	44942	44953
28	p1	(A)15	15	47294	47308
29	p1	(A)13	13	50098	50110
30	c	(T)11agtatttattttatttagcccacccaataact(A)10	53	52070	52122
31	p1	(T)17	17	53536	53552
32	c	(T)10atttataa(T)11atttatatacatatactatatatataa(AT)6	68	54421	54488
33	p1	(T)10	10	57532	57541
34	p1	(T)10	10	60009	60018
35	p1	(T)18	18	60269	60286
36	p2	(TA)7	14	62852	62865
37	p1	(T)12	12	66631	66642
38	p1	(A)11	11	67047	67057
39	p1	(T)15	15	68394	68408
40	c	(A)10gtgcattagaagtgtcgttcg(A)11	42	68691	68732
41	p1	(A)19	19	70621	70639
42	p1	(A)10	10	71804	71813
43	p1	(T)11	11	72476	72486
44	p1	(T)14	14	73917	73930
45	c	(A)10gaatcaatgtgtagatgtagattctagcgctttc(T)15	59	74599	74657
46	p1	(A)15	15	81376	81390
47	c	(T)15acttatttattta(T)11	39	82968	83006
48	p1	(T)10	10	84609	84618
49	p1	(T)16	16	85963	85978
50	p1	(T)12	12	86223	86234
51	p1	(T)10	10	87024	87033
52	p1	(T)10	10	103789	103798
53	p1	(A)10	10	111773	111782
54	p1	(A)22	22	116402	116423
55	p1	(A)12	12	116628	116639
56	p1	(C)11	11	117385	117395
57	p1	(A)10	10	117878	117887
58	p1	(T)10	10	118172	118181
59	p2	(AT)6	12	118434	118445
60	p1	(T)18	18	125701	125718
61	p1	(A)10	10	126265	126274
62	p1	(T)10	10	131594	131603
63	p1	(A)10	10	132231	132240
64	p1	(T)10	10	135785	135794
65	p1	(A)10	10	143769	143778
C. monogyna
1	p1	(T)13	13	187	199
2	p1	(T)11	11	2823	2833
3	p1	(A)11	11	4354	4364
4	p1	(A)17	17	4829	4845
5	p1	(C)10	10	5527	5536
6	p1	(A)11	11	6903	6913
7	p1	(A)13	13	7066	7078
8	p1	(A)15	15	7951	7965
9	p1	(T)11	11	9367	9377
10	p1	(T)10	10	9730	9739
11	p1	(T)10	10	10188	10197
12	p1	(T)11	11	13325	13335
13	p1	(T)10	10	13714	13723
14	p1	(A)11	11	14298	14308
15	p1	(C)12	12	14839	14850
16	p1	(A)10	10	15054	15063
17	p1	(T)13	13	15307	15319
18	p1	(T)11	11	19386	19396
19	p1	(T)10	10	27088	27097
20	p1	(T)10	10	27733	27742
21	p1	(A)14	14	28164	28177
22	p1	(A)16	16	31932	31947
23	p1	(T)10	10	32860	32869
24	p1	(A)15	15	39027	39041
25	p1	(A)11	11	44986	44996
26	p1	(A)11	11	47337	47347
27	p1	(A)10	10	50117	50126
28	p1	(T)13	13	53549	53561
29	p1	(T)10	10	57567	57576
30	p1	(T)13	13	60280	60292
31	p1	(A)10	10	63166	63175
32	p1	(T)18	18	66616	66633
33	p1	(A)10	10	67056	67065
34	p1	(T)14	14	68403	68416
35	p1	(A)18	18	70681	70698
36	p1	(T)14	14	72533	72546
37	p1	(T)13	13	73979	73991
38	p1	(A)12	12	81438	81449
39	p1	(T)20	20	83027	83046
40	p1	(T)12	12	84186	84197
41	p1	(T)17	17	84676	84692
42	p1	(T)12	12	86038	86049
43	p1	(T)11	11	86294	86304
44	p1	(T)10	10	87094	87103
45	p1	(T)10	10	103859	103868
46	p1	(A)10	10	111843	111852
47	p1	(A)21	21	116460	116480
48	p1	(C)10	10	117395	117404
49	p1	(T)10	10	118165	118174
50	p2	(AT)6	12	118434	118445
51	p1	(T)11	11	123755	123765
52	p1	(T)10	10	125693	125702
53	p1	(T)10	10	131585	131594
54	p1	(A)16	16	132216	132231
55	p1	(T)10	10	135776	135785
56	p1	(A)10	10	143760	143769
C. phaenopyrum
1	p1	(T)10	10	1646	1655
2	p1	(T)11	11	2791	2801
3	p1	(C)11	11	5675	5685
4	p1	(T)10	10	6571	6580
5	p1	(A)10	10	6855	6864
6	p1	(A)11	11	7920	7930
7	p1	(T)11	11	9336	9346
8	p1	(T)12	12	9698	9709
9	p3	(ATA)5	15	10698	10712
10	p1	(T)10	10	12356	12365
11	p1	(T)12	12	13076	13087
12	p1	(T)11	11	13428	13438
13	p1	(T)10	10	13817	13826
14	p1	(A)10	10	14402	14411
15	p1	(A)10	10	15153	15162
16	p1	(T)16	16	15406	15421
17	p1	(T)11	11	19509	19519
18	p1	(T)10	10	27211	27220
19	p1	(T)10	10	27856	27865
20	p1	(A)12	12	28287	28298
21	p1	(A)16	16	32101	32116
22	p1	(A)10	10	39212	39221
23	p1	(A)18	18	47637	47654
24	p1	(A)12	12	50347	50358
25	p1	(T)10	10	53794	53803
26	p1	(T)10	10	57785	57794
27	p1	(T)14	14	60480	60493
28	p2	(TA)7	14	63061	63074
29	p1	(A)11	11	63388	63398
30	p1	(G)10	10	68189	68198
31	p1	(T)11	11	68615	68625
32	p1	(A)17	17	70904	70920
33	p1	(T)23	23	72794	72816
34	p1	(T)12	12	74247	74258
35	p1	(A)10	10	80207	80216
36	p1	(A)14	14	81725	81738
37	p1	(T)15	15	83316	83330
38	p1	(T)13	13	84930	84942
39	p1	(T)10	10	87338	87347
40	p1	(T)10	10	104065	104074
41	p1	(A)10	10	112049	112058
42	p1	(A)22	22	116657	116678
43	p1	(A)11	11	116883	116893
44	p1	(T)16	16	117402	117417
45	p1	(C)10	10	117624	117633
46	p1	(A)12	12	118140	118151
47	p1	(T)10	10	118424	118433
48	p2	(AT)6	12	118686	118697
49	p1	(T)10	10	123999	124008
50	p1	(T)12	12	125915	125926
51	p1	(T)10	10	131806	131815
52	p1	(A)10	10	132443	132452
53	p1	(T)10	10	135997	136006
54	p1	(A)10	10	143981	143990
C. sanguinea
1	p1	(T)10	10	1647	1656
2	p1	(T)11	11	2792	2802
3	p1	(A)12	12	2947	2958
4	p1	(A)11	11	4323	4333
5	p1	(A)13	13	4798	4810
6	p1	(C)10	10	5496	5505
7	p1	(C)12	12	5652	5663
8	p1	(A)15	15	6987	7001
9	p1	(A)13	13	7879	7891
10	p1	(T)11	11	9298	9308
11	p1	(T)10	10	9661	9670
12	p1	(T)10	10	12319	12328
13	p1	(T)14	14	13388	13401
14	p1	(A)10	10	14363	14372
15	p1	(A)10	10	15114	15123
16	p1	(T)13	13	15367	15379
17	p1	(T)11	11	19461	19471
18	p1	(T)10	10	23916	23925
19	p1	(T)10	10	27164	27173
20	p1	(A)12	12	28239	28250
21	p1	(A)12	12	32049	32060
22	p1	(A)17	17	39099	39115
23	p1	(A)12	12	45079	45090
24	p1	(A)17	17	47431	47447
25	p1	(A)16	16	50225	50240
26	p1	(T)13	13	53667	53679
27	p1	(T)10	10	57642	57651
28	p1	(T)15	15	60343	60357
29	p2	(TA)8	16	62896	62911
30	p1	(T)10	10	64111	64120
31	p1	(A)10	10	67132	67141
32	p1	(T)14	14	68478	68491
33	p1	(A)17	17	70744	70760
34	p1	(T)10	10	72617	72626
35	p1	(T)11	11	74057	74067
36	p1	(T)18	18	83090	83107
37	p1	(T)14	14	84703	84716
38	p1	(T)11	11	86067	86077
39	p1	(T)14	14	86322	86335
40	p1	(T)10	10	87122	87131
41	p1	(T)10	10	103887	103896
42	p1	(A)10	10	111871	111880
43	p1	(A)18	18	116479	116496
44	p1	(A)11	11	116700	116710
45	p1	(C)19	19	117444	117462
46	p1	(A)15	15	117923	117937
47	p2	(AT)6	12	118479	118490
48	p1	(T)14	14	125751	125764
49	p1	(T)10	10	131638	131647
50	p1	(A)10	10	132275	132284
51	p1	(T)10	10	135829	135838
52	p1	(A)10	10	143813	143822
C. shensiensis
1	p1	(T)11	11	2783	2793
2	p1	(A)10	10	4315	4324
3	p1	(A)16	16	4797	4812
4	p1	(A)14	14	5656	5669
5	p1	(T)12	12	6561	6572
6	p1	(A)14	14	6859	6872
7	p1	(A)12	12	7929	7940
8	p1	(T)12	12	9342	9353
9	p1	(T)10	10	9707	9716
10	p1	(T)12	12	10308	10319
11	p1	(T)11	11	12957	12967
12	p1	(T)12	12	13308	13319
13	p1	(T)10	10	13715	13724
14	p1	(A)10	10	14295	14304
15	p1	(C)10	10	14829	14838
16	p1	(A)10	10	15043	15052
17	p1	(T)12	12	15296	15307
18	p1	(T)11	11	19388	19398
19	p1	(T)10	10	27090	27099
20	p1	(T)10	10	27735	27744
21	p1	(A)15	15	28166	28180
22	p1	(A)14	14	31974	31987
23	p1	(A)13	13	38987	38999
24	p1	(A)10	10	39313	39322
25	p1	(T)10	10	45460	45469
26	p1	(A)11	11	47290	47300
27	p1	(A)10	10	50056	50065
28	p1	(T)14	14	53487	53500
29	p1	(T)10	10	57495	57504
30	p1	(T)12	12	60201	60212
31	p1	(A)10	10	63104	63113
32	p1	(T)11	11	63987	63997
33	p1	(T)17	17	66587	66603
34	p1	(A)10	10	67033	67042
35	p1	(G)10	10	67954	67963
36	p1	(T)14	14	68380	68393
37	p1	(A)11	11	68706	68716
38	p1	(A)16	16	70656	70671
39	p1	(T)10	10	71789	71798
40	p1	(T)13	13	72508	72520
41	p1	(A)10	10	79901	79910
42	p1	(A)14	14	81401	81414
43	p1	(T)15	15	82992	83006
44	p1	(T)10	10	84146	84155
45	p1	(T)15	15	84633	84647
46	p1	(T)12	12	85992	86003
47	p1	(T)14	14	86248	86261
48	p1	(T)10	10	87051	87060
49	p1	(T)10	10	103816	103825
50	p1	(A)13	13	116642	116654
51	p1	(C)12	12	117354	117365
52	p1	(T)11	11	118156	118166
53	p2	(AT)6	12	118461	118472
54	p1	(T)10	10	123789	123798
55	p1	(T)10	10	131588	131597
56	p1	(A)16	16	132219	132234
57	p1	(A)10	10	143762	143771
C. songarica
1	p1	(T)11	11	2799	2809
2	p1	(A)11	11	4330	4340
3	p1	(A)14	14	4805	4818
4	p1	(C)11	11	5500	5510
5	p1	(A)11	11	6878	6888
6	p1	(A)13	13	7041	7053
7	p1	(A)15	15	7926	7940
8	p1	(T)11	11	9342	9352
9	p1	(T)10	10	9705	9714
10	p1	(T)11	11	10163	10173
11	p1	(T)11	11	13317	13327
12	p1	(T)10	10	13706	13715
13	p1	(A)12	12	14290	14301
14	p1	(C)11	11	14832	14842
15	p1	(A)10	10	15046	15055
16	p1	(T)13	13	15299	15311
17	p1	(T)11	11	17127	17137
18	p1	(T)11	11	19377	19387
19	p1	(T)10	10	27079	27088
20	p1	(T)12	12	27724	27735
21	p1	(A)14	14	28156	28169
22	p1	(A)17	17	31924	31940
23	p1	(A)15	15	39064	39078
24	p1	(A)12	12	45035	45046
25	p1	(A)11	11	47387	47397
26	p1	(A)10	10	50167	50176
27	p1	(G)11	11	50460	50470
28	p1	(T)13	13	53584	53596
29	p1	(T)11	11	54492	54502
30	p1	(T)10	10	57604	57613
31	p1	(T)14	14	60317	60330
32	p1	(A)10	10	63204	63213
33	p1	(T)18	18	66655	66672
34	p1	(A)10	10	67127	67136
35	p1	(T)14	14	68473	68486
36	p1	(A)18	18	70751	70768
37	p1	(T)12	12	72603	72614
38	p1	(T)13	13	74047	74059
39	p1	(A)13	13	81505	81517
40	p1	(T)16	16	83095	83110
41	p1	(T)11	11	84258	84268
42	p1	(T)12	12	86108	86119
43	p1	(T)10	10	86364	86373
44	p1	(T)10	10	87163	87172
45	p1	(T)10	10	103928	103937
46	p1	(A)10	10	111917	111926
47	p1	(A)19	19	116534	116552
48	p1	(A)10	10	116759	116768
49	p1	(C)10	10	117469	117478
50	p1	(T)10	10	118238	118247
51	p2	(AT)6	12	118507	118518
52	p1	(T)10	10	123828	123837
53	p1	(T)10	10	125765	125774
54	p1	(T)10	10	131657	131666
55	p1	(A)16	16	132288	132303
56	p1	(T)10	10	135848	135857
57	p1	(A)10	10	143837	143846
Mespilus germanica
1	p1	(T)13	13	187	199
2	p1	(T)11	11	2799	2809
3	p1	(A)12	12	4330	4341
4	p1	(A)16	16	4806	4821
5	p1	(C)11	11	5503	5513
6	p1	(A)10	10	6878	6887
7	p1	(A)13	13	7040	7052
8	p1	(A)15	15	7925	7939
9	p1	(T)11	11	9341	9351
10	p1	(T)10	10	9704	9713
11	p1	(T)11	11	10162	10172
12	p1	(T)11	11	13300	13310
13	p1	(T)10	10	13689	13698
14	p1	(A)11	11	14273	14283
15	p1	(C)14	14	14814	14827
16	p1	(A)10	10	15031	15040
17	p1	(T)13	13	15284	15296
18	p1	(T)11	11	19364	19374
19	p1	(T)10	10	27066	27075
20	p1	(T)10	10	27711	27720
21	p1	(A)14	14	28142	28155
22	p1	(A)17	17	31910	31926
23	p1	(A)15	15	39049	39063
24	p1	(A)10	10	45008	45017
25	p1	(T)10	10	45529	45538
26	p1	(A)12	12	47359	47370
27	p1	(A)10	10	50140	50149
28	p1	(G)10	10	50433	50442
29	p1	(T)13	13	53572	53584
30	p1	(T)10	10	54480	54489
31	p1	(T)10	10	57591	57600
32	p1	(T)13	13	60304	60316
33	p1	(A)10	10	63196	63205
34	p1	(T)18	18	66647	66664
35	p1	(A)10	10	67071	67080
36	p1	(T)14	14	68417	68430
37	p1	(A)12	12	68743	68754
38	p1	(A)18	18	70694	70711
39	p1	(T)13	13	72546	72558
40	p1	(T)15	15	73991	74005
41	p1	(A)13	13	81452	81464
42	p1	(T)16	16	83042	83057
43	p1	(T)13	13	84660	84672
44	p1	(T)14	14	86018	86031
45	p1	(T)11	11	86276	86286
46	p1	(T)10	10	87076	87085
47	p1	(T)10	10	103853	103862
48	p1	(A)10	10	111837	111846
49	p1	(C)10	10	117388	117397
50	p1	(T)10	10	118157	118166
51	p2	(AT)6	12	118426	118437
52	p1	(T)11	11	123748	123758
53	p1	(T)11	11	125686	125696
54	p1	(T)10	10	131579	131588
55	p1	(A)16	16	132210	132225
56	p1	(T)10	10	135770	135779
57	p1	(A)10	10	143754	143763
Crataegus sp. (GSSZ)
1	p1	(T)11	11	1679	1689
2	p1	(T)11	11	2845	2855
3	p1	(A)11	11	3000	3010
4	p1	(C)11	11	5551	5561
5	p1	(T)10	10	6607	6616
6	p1	(A)18	18	7042	7059
7	p1	(A)13	13	7932	7944
8	p1	(T)10	10	9365	9374
9	p1	(T)10	10	9727	9736
10	p1	(T)10	10	13341	13350
11	p1	(T)11	11	13729	13739
12	p1	(A)11	11	14314	14324
13	p1	(C)13	13	14849	14861
14	p1	(A)10	10	15065	15074
15	p1	(T)12	12	15318	15329
16	p1	(A)10	10	17444	17453
17	p1	(T)11	11	19412	19422
18	p1	(T)10	10	23867	23876
19	p1	(T)10	10	27115	27124
20	p1	(T)11	11	27760	27770
21	p1	(A)13	13	28192	28204
22	p1	(A)13	13	31972	31984
23	p1	(A)12	12	44942	44953
24	p1	(A)15	15	47294	47308
25	p1	(A)13	13	50098	50110
26	p1	(T)17	17	53536	53552
27	p1	(T)10	10	57532	57541
28	p1	(T)10	10	60009	60018
29	p1	(T)18	18	60269	60286
30	p2	(TA)7	14	62852	62865
31	p1	(T)12	12	66631	66642
32	p1	(A)11	11	67047	67057
33	p1	(T)15	15	68394	68408
34	p1	(A)19	19	70621	70639
35	p1	(A)10	10	71804	71813
36	p1	(T)11	11	72476	72486
37	p1	(T)14	14	73917	73930
38	p1	(A)15	15	81376	81390
39	p1	(T)10	10	84609	84618
40	p1	(T)16	16	85963	85978
41	p1	(T)12	12	86223	86234
42	p1	(T)10	10	87024	87033
43	p1	(T)10	10	103789	103798
44	p1	(A)10	10	111773	111782
45	p1	(A)22	22	116402	116423
46	p1	(A)12	12	116628	116639
47	p1	(C)11	11	117385	117395
48	p1	(A)10	10	117878	117887
49	p1	(T)10	10	118172	118181
50	p2	(AT)6	12	118434	118445
51	p1	(T)19	19	125701	125719
52	p1	(A)10	10	126266	126275
53	p1	(T)10	10	131595	131604
54	p1	(A)10	10	132232	132241
55	p1	(T)10	10	135786	135795
56	p1	(A)10	10	143770	143779
Crataegus sp. (JRY)
1	c	(T)14act(A)12	29	187	215
2	p1	(T)11	11	2786	2796
3	p1	(A)10	10	4318	4327
4	p1	(A)17	17	4805	4821
5	p1	(C)10	10	5503	5512
6	c	(C)13(A)10	23	5659	5681
7	p1	(T)11	11	6558	6568
8	p1	(A)10	10	6856	6865
9	p1	(A)12	12	7900	7911
10	p1	(T)12	12	9313	9324
11	p1	(T)10	10	9678	9687
12	p1	(T)13	13	12961	12973
13	p1	(T)13	13	13315	13327
14	p1	(T)10	10	13706	13715
15	p1	(A)11	11	14286	14296
16	c	(C)12(T)11	23	14821	14843
17	p1	(A)10	10	15039	15048
18	p1	(T)12	12	15317	15328
19	c	(T)10ctt(A)10	23	17159	17181
20	p1	(T)11	11	19409	19419
21	p1	(T)10	10	27111	27120
22	p1	(A)16	16	28185	28200
23	p1	(A)14	14	31972	31985
24	c	(A)13tggattcatggtaaaatccttacatgatgca(T)10	54	38365	38418
25	p1	(A)11	11	39006	39016
26	p1	(A)10	10	44949	44958
27	p1	(T)10	10	45470	45479
28	p1	(A)13	13	47300	47312
29	p1	(A)10	10	49994	50003
30	p1	(T)11	11	51959	51969
31	p1	(T)11	11	53424	53434
32	p1	(T)10	10	57435	57444
33	p1	(T)12	12	60142	60153
34	p1	(A)12	12	63037	63048
35	p1	(T)10	10	63922	63931
36	p1	(T)20	20	66493	66512
37	p1	(A)10	10	66951	66960
38	p1	(G)12	12	67903	67914
39	p1	(T)10	10	68331	68340
40	c	(A)10gtgcattagaagtgtcgttcg(A)11	42	68623	68664
41	p1	(A)16	16	70604	70619
42	p1	(T)12	12	71737	71748
43	p1	(T)14	14	72458	72471
44	c	(A)11tactatgatggctccgttgctttatatatttatttcgtctgttatttagcaatcccaaagtttc(T)13	88	73830	73917
45	c	(A)12gaatcaatgtgtagatgtagattctagctctttc(T)16	62	74586	74647
46	p1	(A)12	12	79866	79877
47	p1	(T)18	18	82953	82970
48	p1	(T)13	13	84110	84122
49	p1	(T)11	11	84600	84610
50	p1	(T)15	15	85956	85970
51	p1	(T)14	14	86211	86224
52	p1	(T)10	10	87020	87029
53	p1	(T)10	10	103785	103794
54	p1	(A)10	10	111769	111778
55	p1	(A)20	20	116386	116405
56	p1	(A)13	13	116611	116623
57	p1	(C)10	10	117321	117330
58	p1	(T)11	11	118014	118024
59	p2	(AT)6	12	118284	118295
60	p1	(T)10	10	123613	123622
61	p1	(T)12	12	125550	125561
62	p1	(T)10	10	131435	131444
63	p1	(A)16	16	132066	132081
64	p1	(T)10	10	135626	135635
65	p1	(A)10	10	143610	143619
Crataegus sp. (RR2H)
1	c	(T)14act(A)12	29	187	215
2	p1	(T)11	11	2786	2796
3	p1	(A)10	10	4318	4327
4	p1	(A)17	17	4805	4821
5	p1	(C)10	10	5503	5512
6	c	(C)11(A)11	22	5659	5680
7	p1	(T)11	11	6557	6567
8	p1	(A)10	10	6855	6864
9	p1	(A)12	12	7899	7910
10	p1	(T)12	12	9312	9323
11	p1	(T)10	10	9677	9686
12	p1	(T)13	13	12960	12972
13	p1	(T)13	13	13314	13326
14	p1	(T)10	10	13705	13714
15	p1	(A)11	11	14285	14295
16	c	(C)12(T)11	23	14820	14842
17	p1	(A)10	10	15038	15047
18	p1	(T)12	12	15316	15327
19	c	(T)10ctt(A)10	23	17158	17180
20	p1	(T)11	11	19408	19418
21	p1	(T)10	10	27110	27119
22	p1	(A)16	16	28184	28199
23	p1	(A)14	14	31971	31984
24	c	(A)13tggattcatggtaaaatccttacatgatgca(T)10	54	38364	38417
25	p1	(A)11	11	39005	39015
26	p1	(A)10	10	44948	44957
27	p1	(T)10	10	45469	45478
28	p1	(A)13	13	47299	47311
29	p1	(A)10	10	49993	50002
30	p1	(T)11	11	51957	51967
31	p1	(T)11	11	53422	53432
32	p1	(T)10	10	57433	57442
33	p1	(T)13	13	60140	60152
34	p1	(A)12	12	63036	63047
35	p1	(T)10	10	63921	63930
36	p1	(T)20	20	66492	66511
37	p1	(A)10	10	66934	66943
38	p1	(G)12	12	67886	67897
39	p1	(T)10	10	68314	68323
40	c	(A)10gtgcattagaagtgtcgttcg(A)11	42	68606	68647
41	p1	(A)16	16	70587	70602
42	p1	(T)12	12	71720	71731
43	p1	(T)14	14	72441	72454
44	c	(A)11tactatgatggctccgttgctttatatatttatttcgtctgttatttagcaatcccaaagtttc(T)13	88	73813	73900
45	c	(A)12gaatcaatgtgtagatgtagattctagctctttc(T)16	62	74569	74630
46	p1	(A)12	12	79849	79860
47	p1	(T)18	18	82936	82953
48	p1	(T)13	13	84093	84105
49	p1	(T)11	11	84583	84593
50	p1	(T)15	15	85939	85953
51	p1	(T)14	14	86194	86207
52	p1	(T)10	10	87003	87012
53	p1	(T)10	10	103768	103777
54	p1	(A)10	10	111752	111761
55	p1	(A)20	20	116369	116388
56	p1	(A)13	13	116594	116606
57	p1	(C)10	10	117304	117313
58	p1	(T)11	11	117997	118007
59	p2	(AT)6	12	118267	118278
60	p1	(T)10	10	123596	123605
61	p1	(T)12	12	125533	125544
62	p1	(T)10	10	131418	131427
63	p1	(A)16	16	132049	132064
64	p1	(T)10	10	135609	135618
65	p1	(A)10	10	143593	143602
Crataegus sp. (RR3H)
1	p1	(T)11	11	2786	2796
2	p1	(A)10	10	4318	4327
3	p1	(A)17	17	4805	4821
4	p1	(C)10	10	5503	5512
5	p1	(T)11	11	6557	6567
6	p1	(A)10	10	6855	6864
7	p1	(A)12	12	7899	7910
8	p1	(T)12	12	9312	9323
9	p1	(T)10	10	9677	9686
10	p1	(T)13	13	12960	12972
11	p1	(T)13	13	13314	13326
12	p1	(T)10	10	13705	13714
13	p1	(A)11	11	14285	14295
14	p1	(A)10	10	15038	15047
15	p1	(T)12	12	15316	15327
16	p1	(T)11	11	19408	19418
17	p1	(T)10	10	27110	27119
18	p1	(A)16	16	28184	28199
19	p1	(A)14	14	31971	31984
20	p1	(A)11	11	39005	39015
21	p1	(A)10	10	44948	44957
22	p1	(T)10	10	45469	45478
23	p1	(A)13	13	47299	47311
24	p1	(A)10	10	49993	50002
25	p1	(T)11	11	51957	51967
26	p1	(T)11	11	53422	53432
27	p1	(T)10	10	57433	57442
28	p1	(T)13	13	60140	60152
29	p1	(A)12	12	63036	63047
30	p1	(T)10	10	63921	63930
31	p1	(T)20	20	66492	66511
32	p1	(A)10	10	66934	66943
33	p1	(G)12	12	67886	67897
34	p1	(T)10	10	68314	68323
35	p1	(A)16	16	70587	70602
36	p1	(T)12	12	71720	71731
37	p1	(T)14	14	72441	72454
38	p1	(A)12	12	79849	79860
39	p1	(T)18	18	82936	82953
40	p1	(T)13	13	84093	84105
41	p1	(T)11	11	84583	84593
42	p1	(T)15	15	85939	85953
43	p1	(T)14	14	86194	86207
44	p1	(T)10	10	87003	87012
45	p1	(T)10	10	103768	103777
46	p1	(A)10	10	111752	111761
47	p1	(A)20	20	116369	116388
48	p1	(A)13	13	116594	116606
49	p1	(C)10	10	117304	117313
50	p1	(T)11	11	117997	118007
51	p2	(AT)6	12	118267	118278
52	p1	(T)10	10	123596	123605
53	p1	(T)12	12	125533	125544
54	p1	(T)10	10	131418	131427
55	p1	(A)16	16	132049	132064
56	p1	(T)10	10	135609	135618
57	p1	(A)10	10	143593	143602
Crataegus sp. (ZWSZ)
1	c	(T)11act(A)12	26	242	267
2	p1	(T)11	11	1679	1689
3	p1	(T)11	11	2845	2855
4	p1	(A)11	11	3000	3010
5	p1	(C)11	11	5551	5561
6	c	(C)11(A)11	22	5709	5730
7	p1	(T)10	10	6607	6616
8	p1	(A)18	18	7042	7059
9	p1	(A)13	13	7932	7944
10	p1	(T)10	10	9365	9374
11	p1	(T)10	10	9727	9736
12	p1	(T)10	10	13341	13350
13	p1	(T)11	11	13729	13739
14	p1	(A)11	11	14314	14324
15	p1	(C)13	13	14849	14861
16	p1	(A)10	10	15065	15074
17	p1	(T)12	12	15318	15329
18	c	(T)11ctt(A)10	24	17160	17183
19	p1	(A)10	10	17444	17453
20	p1	(T)11	11	19412	19422
21	p1	(T)10	10	23867	23876
22	p1	(T)10	10	27115	27124
23	p1	(T)11	11	27760	27770
24	p1	(A)13	13	28192	28204
25	p1	(A)13	13	31972	31984
26	c	(A)16tggattcatggtaaaatccttacatgatgca(T)12	59	38306	38364
27	p1	(A)12	12	44942	44953
28	p1	(A)15	15	47294	47308
29	p1	(A)13	13	50098	50110
30	c	(T)11agtatttattttatttagcccacccaataact(A)10	53	52070	52122
31	p1	(T)17	17	53536	53552
32	c	(T)10atttataa(T)11atttatatacatatactatatatataa(AT)6	68	54421	54488
33	p1	(T)10	10	57532	57541
34	p1	(T)10	10	60009	60018
35	p1	(T)18	18	60269	60286
36	p2	(TA)7	14	62852	62865
37	p1	(T)12	12	66631	66642
38	p1	(A)11	11	67047	67057
39	p1	(T)15	15	68394	68408
40	c	(A)10gtgcattagaagtgtcgttcg(A)11	42	68691	68732
41	p1	(A)19	19	70621	70639
42	p1	(A)10	10	71804	71813
43	p1	(T)11	11	72476	72486
44	p1	(T)14	14	73917	73930
45	c	(A)10gaatcaatgtgtagatgtagattctagcgctttc(T)15	59	74599	74657
46	p1	(A)15	15	81376	81390
47	c	(T)15acttatttattta(T)11	39	82968	83006
48	p1	(T)10	10	84609	84618
49	p1	(T)16	16	85963	85978
50	p1	(T)12	12	86223	86234
51	p1	(T)10	10	87024	87033
52	p1	(T)10	10	103789	103798
53	p1	(A)10	10	111773	111782
54	p1	(A)22	22	116402	116423
55	p1	(A)12	12	116628	116639
56	p1	(C)11	11	117385	117395
57	p1	(A)10	10	117878	117887
58	p1	(T)10	10	118172	118181
59	p2	(AT)6	12	118434	118445
60	p1	(T)18	18	125701	125718
61	p1	(A)10	10	126265	126274
62	p1	(T)10	10	131594	131603
63	p1	(A)10	10	132231	132240
64	p1	(T)10	10	135785	135794
65	p1	(A)10	10	143769	143778
C. altaica (OR915924)
1	p2	(AT)5	10	10	19
2	c	(T)16act(A)13	32	211	242
3	p1	(T)10	10	1647	1656
4	p1	(T)11	11	2792	2802
5	p1	(A)12	12	2947	2958
6	p1	(A)11	11	4323	4333
7	p1	(A)13	13	4798	4810
8	p1	(C)10	10	5496	5505
9	p1	(C)12	12	5652	5663
10	p1	(A)13	13	7879	7891
11	p1	(T)11	11	9298	9308
12	p1	(T)10	10	9661	9670
13	p1	(T)10	10	12303	12312
14	p1	(T)14	14	13372	13385
15	c	(C)12(T)10	22	14881	14902
16	p1	(A)10	10	15098	15107
17	p1	(T)13	13	15351	15363
18	c	(T)10ctt(A)10	23	17194	17216
19	p1	(T)11	11	19445	19455
20	p2	(TA)5	10	20826	20835
21	p1	(T)10	10	23900	23909
22	p1	(T)10	10	27148	27157
23	c	(TCCAA)3ttggataccataaatggattccggatttgatctgttcaatgagataatgagacaaagacacaataatcagattttttcgtggattcattggttcattgtt(A)12	127	28108	28234
24	p2	(TA)5	10	31053	31062
25	p4	(TTTA)3	12	31681	31692
26	p1	(A)12	12	32033	32044
27	c	(TA)5atatagatgcatgatccagcaagcatgcccctttgtaaagt(A)15tggattcatggtaaaatccttacatgatgca(T)11	108	38381	38488
28	c	(ATA)4actattattataataagtt(A)17tgaaat(TTTA)3	66	39052	39117
29	p1	(A)12	12	45063	45074
30	p1	(A)17	17	47415	47431
31	p2	(AT)5	10	49704	49713
32	p1	(A)16	16	50209	50224
33	p2	(TA)5	10	51765	51774
34	c	(T)11agtatttattttatttagcccacccaataact(A)11	54	52184	52237
35	p1	(T)13	13	53651	53663
36	c	(TA)5atttagaatatatttc(TA)5	36	54380	54415
37	c	(T)11atttatatacatatac(TA)5a(AT)6	50	54534	54583
38	p1	(T)10	10	57626	57635
39	p1	(T)15	15	60306	60320
40	p2	(TA)5	10	62430	62439
41	p2	(TA)5	10	62576	62585
42	p2	(TA)8	16	62859	62874
43	p1	(T)10	10	64074	64083
44	p2	(TC)5	10	64400	64409
45	c	(T)12(AT)6	24	66644	66667
46	p1	(A)10	10	67095	67104
47	p1	(T)14	14	68441	68454
48	c	(A)10gtgcattagaagtgtcgttcg(A)11	42	68737	68778
49	p2	(AT)5	10	69817	69826
50	p1	(A)17	17	70707	70723
51	p2	(AT)5	10	71342	71351
52	p1	(T)10	10	72580	72589
53	p1	(T)11	11	74020	74030
54	c	(A)11gaatcaatgtgtagatgtagattctagcgctttc(T)17	62	74698	74759
55	p2	(AT)5	10	75701	75710
56	c	(T)18ac(TTAT)3	32	83053	83084
57	p1	(T)14	14	84666	84679
58	p1	(T)11	11	86030	86040
59	p1	(T)14	14	86285	86298
60	p1	(T)10	10	87085	87094
61	p1	(T)10	10	103850	103859
62	p1	(A)10	10	111834	111843
63	p4	(TTTA)3	12	112243	112254
64	p2	(TA)5	10	113045	113054
65	p1	(A)18	18	116442	116459
66	p1	(A)11	11	116663	116673
67	p1	(C)17	17	117407	117423
68	p1	(A)15	15	117884	117898
69	p2	(AT)6	12	118440	118451
70	p4	(ATTT)3	12	120387	120398
71	p4	(TTAA)3	12	123102	123113
72	p2	(AT)5	10	124634	124643
73	p1	(T)14	14	125712	125725
74	p1	(T)10	10	131599	131608
75	p1	(A)10	10	132236	132245
76	p2	(AT)5	10	134578	134587
77	p4	(AATA)3	12	135377	135388
78	p1	(T)10	10	135790	135799
79	p1	(A)10	10	143774	143783
C. aurantia (NC085587)
1	p2	(AT)5	10	10	19
2	c	(T)14act(A)12	29	211	239
3	p1	(T)10	10	1653	1662
4	p1	(T)11	11	2798	2808
5	p1	(A)11	11	2953	2963
6	p1	(C)11	11	5511	5521
7	c	(C)15(A)10	25	5668	5692
8	p1	(T)10	10	6569	6578
9	p1	(A)10	10	6846	6855
10	p1	(A)13	13	7900	7912
11	p1	(T)11	11	9319	9329
12	p1	(T)11	11	9681	9691
13	p1	(T)10	10	10170	10179
14	p1	(T)11	11	13311	13321
15	p1	(T)10	10	13700	13709
16	p1	(A)10	10	14284	14293
17	p1	(A)10	10	15031	15040
18	p1	(T)18	18	15284	15301
19	c	(T)10ctt(A)10	23	17132	17154
20	p1	(T)11	11	19383	19393
21	p2	(TA)5	10	20764	20773
22	p1	(T)10	10	23838	23847
23	p1	(T)10	10	27086	27095
24	p1	(T)10	10	27731	27740
25	c	(TCCAA)3ttggataccataaatggattccggatttgatctgttcaatgagataatgagacaaagacacaataatcagattttttcgtggattcattggttcattgtt(A)13	128	28047	28174
26	p2	(TA)5	10	30955	30964
27	p4	(TTTA)3	12	31589	31600
28	p1	(A)12	12	31943	31954
29	c	(TA)5atatagatgcatgatccagcaagcatgcccctttgtaaagt(A)15tggattcatggtaaaatccttacatgatgca(T)12	109	38275	38383
30	c	(ATA)4actattattataataagtt(A)15tgaaat(TTTA)3	64	38935	38998
31	p1	(A)11	11	44934	44944
32	p1	(A)17	17	47308	47324
33	p2	(AT)5	10	49563	49572
34	p1	(A)12	12	50018	50029
35	p1	(G)10	10	50319	50328
36	p2	(TA)5	10	51572	51581
37	c	(T)10agtatttattttatttagcccacccaataact(A)10	52	51991	52042
38	p1	(T)17	17	53456	53472
39	p2	(TA)5	10	54189	54198
40	c	(TA)5a(AT)6	23	54303	54325
41	p1	(T)10	10	57379	57388
42	p1	(T)15	15	60080	60094
43	p2	(TA)5	10	62176	62185
44	p2	(TA)5	10	62305	62314
45	p2	(TA)7	14	62588	62601
46	p1	(A)12	12	62910	62921
47	p2	(TC)5	10	64120	64129
48	p1	(T)14	14	66364	66377
49	p1	(A)11	11	66782	66792
50	p1	(T)13	13	68129	68141
51	c	(A)11gtgcattagaagtgtcgttcg(A)11	43	68424	68466
52	p2	(AT)5	10	69505	69514
53	p1	(A)20	20	70388	70407
54	p2	(AT)5	10	71026	71035
55	p1	(T)11	11	72264	72274
56	p1	(T)12	12	73704	73715
57	c	(A)11gaatcaatgtgtagatgtagattctagcgctttc(T)16	61	74383	74443
58	p2	(AT)5	10	75385	75394
59	c	(T)14ac(TTAT)3	28	82746	82773
60	p1	(T)16	16	84355	84370
61	p1	(T)16	16	85714	85729
62	p1	(T)10	10	86772	86781
63	p1	(T)10	10	103517	103526
64	p1	(A)10	10	111501	111510
65	p4	(TTTA)3	12	111910	111921
66	p2	(TA)5	10	112712	112721
67	p1	(A)19	19	116109	116127
68	p1	(A)11	11	116331	116341
69	p1	(C)14	14	117041	117054
70	p1	(A)12	12	117513	117524
71	p1	(T)10	10	117809	117818
72	p2	(AT)6	12	118071	118082
73	p4	(ATTT)3	12	120009	120020
74	p2	(AT)5	10	124255	124264
75	p1	(T)15	15	125342	125356
76	p1	(T)10	10	131230	131239
77	p1	(A)10	10	131867	131876
78	p2	(AT)5	10	134209	134218
79	p4	(AATA)3	12	135008	135019
80	p1	(T)10	10	135421	135430
81	p1	(A)10	10	143405	143414
C. bretschneideri (PQ346305)
1	c	(AT)5ttaaaa(AT)5	26	154	179
2	c	(T)15act(A)13	31	368	398
3	p1	(T)10	10	1803	1812
4	p1	(T)11	11	2948	2958
5	p1	(A)11	11	3103	3113
6	p1	(A)10	10	4479	4488
7	p1	(A)16	16	4953	4968
8	p1	(C)10	10	5654	5663
9	c	(C)12(A)10	22	5810	5831
10	p1	(T)12	12	6708	6719
11	p1	(A)13	13	8039	8051
12	p1	(T)11	11	9479	9489
13	p1	(T)10	10	9842	9851
14	p5	(ATTTA)3	15	10542	10556
15	p1	(T)14	14	13447	13460
16	p1	(A)10	10	14422	14431
17	p1	(C)12	12	14956	14967
18	p1	(A)10	10	15171	15180
19	p1	(T)19	19	15424	15442
20	c	(T)10ctt(A)10	23	17273	17295
21	p1	(T)11	11	19524	19534
22	p2	(TA)5	10	20905	20914
23	p1	(T)10	10	23979	23988
24	p1	(T)10	10	27227	27236
25	p1	(T)10	10	27872	27881
26	c	(TCCAA)3ttggataccataaatggattccggatttgatctgttcaatgagataatgagacaaagacacaataatcagattttttcgtggattcattggttcattgtt(A)11	126	28188	28313
27	p2	(TA)7	14	31108	31121
28	p4	(TTTA)3	12	31740	31751
29	c	(T)12atatatttatattttatatatttatatataaattttaaaagtttgttctttcaaggaaaaacccttat(A)13	93	32017	32109
30	p1	(T)14	14	33022	33035
31	c	(TA)5atatagatgcatgatccagcaagcatgcccctttgtaaagt(A)15tggattcatggtaaaatccttacatgatgca(T)11	108	38411	38518
32	c	(ATA)4act(ATA)4actattattataattaaatat(A)44	92	39082	39173
33	p1	(A)13	13	45107	45119
34	p1	(T)11	11	45631	45641
35	p1	(A)17	17	47462	47478
36	p2	(AT)5	10	49752	49761
37	p1	(A)14	14	50257	50270
38	p2	(TA)5	10	51811	51820
39	c	(T)11agtatttattttatttagcccacccaataact(A)13	56	52230	52285
40	p1	(T)16	16	53696	53711
41	c	(TA)5atttagaatatatttc(TA)5gaaatatatataatttattagataattttctaatttattagataatagttagataatagataatttttta(T)10atttatatacatatac(TA)5a(AT)6	155	54428	54582
42	p1	(T)10	10	57626	57635
43	p1	(T)13	13	60366	60378
44	p2	(TA)7	14	62460	62473
45	p2	(TA)5	10	62627	62636
46	p2	(TA)7	14	62910	62923
47	p2	(TC)5	10	64444	64453
48	p1	(T)10	10	66688	66697
49	p1	(A)10	10	67104	67113
50	p1	(T)14	14	68450	68463
51	p1	(A)10	10	68776	68785
52	p2	(AT)5	10	69824	69833
53	p1	(A)14	14	70666	70679
54	p2	(AT)5	10	71298	71307
55	p1	(T)11	11	72560	72570
56	p1	(T)12	12	73988	73999
57	c	(A)12gaatcaatgtgtagatgtagattctagcgctttc(T)18	64	74668	74731
58	p2	(AT)5	10	75722	75731
59	c	(T)14ac(TTAT)3	28	83074	83101
60	p1	(T)14	14	84683	84696
61	p1	(T)18	18	86040	86057
62	p1	(T)11	11	86298	86308
63	p1	(T)10	10	87098	87107
64	p1	(T)10	10	103863	103872
65	p1	(A)10	10	111816	111825
66	p4	(TTTA)3	12	112225	112236
67	p2	(TA)5	10	113027	113036
68	p1	(A)22	22	116424	116445
69	p1	(A)12	12	116649	116660
70	c	(T)10gtattatttttttgattttatcaacttcaatctatttggcatagtgtaccttatcgttcttattaatattttatgtgatttttaa(C)10	105	117277	117381
71	p1	(A)10	10	117881	117890
72	p2	(AT)6	12	118436	118447
73	p4	(ATTT)3	12	120383	120394
74	p4	(TTAA)3	12	123098	123109
75	p2	(AT)5	10	124603	124612
76	p1	(T)15	15	125690	125704
77	p1	(T)10	10	131599	131608
78	p1	(A)10	10	132236	132245
79	p2	(AT)5	10	134578	134587
80	p4	(AATA)3	12	135377	135388
81	p1	(T)10	10	135790	135799
82	p1	(A)10	10	143743	143752
C. chungtienensis (ON032469)
1	p2	(AT)5	10	8	17
2	p1	(T)13	13	209	221
3	p1	(T)11	11	1644	1654
4	p1	(T)11	11	2791	2801
5	p1	(A)11	11	2946	2956
6	p1	(C)10	10	5505	5514
7	c	(C)13(A)11	24	5662	5685
8	p1	(T)10	10	6562	6571
9	p1	(A)13	13	7885	7897
10	p1	(T)10	10	9332	9341
11	p1	(T)10	10	9694	9703
12	p1	(T)11	11	12979	12989
13	p1	(T)10	10	13330	13339
14	p1	(T)10	10	13741	13750
15	p1	(A)10	10	14325	14334
16	p1	(A)10	10	15065	15074
17	p1	(T)11	11	15318	15328
18	c	(T)12ctt(A)10	25	17159	17183
19	p1	(A)10	10	17444	17453
20	p1	(T)11	11	19412	19422
21	p2	(TA)5	10	20793	20802
22	p1	(T)10	10	23867	23876
23	p1	(T)10	10	27115	27124
24	p1	(T)11	11	27760	27770
25	c	(TCCAA)3ttggataccataaatggattccggatttgatctgttcaatgagataatgagacaaagacacaataatcagattttttcgtggattcattggttcattgtt(A)13	128	28077	28204
26	p2	(TA)5	10	31006	31015
27	p4	(TTTA)3	12	31634	31645
28	p1	(A)13	13	31978	31990
29	c	(TA)5atatagatgcatgatccagcaagcatgcccctttgtaaagt(A)16tggattcatggtaaaatccttacatgatgca(T)12	110	38256	38365
30	c	(ATA)4act(ATA)4	27	38949	38975
31	p1	(A)12	12	44968	44979
32	p1	(A)15	15	47320	47334
33	p2	(AT)5	10	49607	49616
34	p1	(A)11	11	50163	50173
35	c	(T)11agtatttattttatttagcccacccaataact(A)10	53	52151	52203
36	p1	(T)18	18	53617	53634
37	c	(TA)5atttagaatatatttc(TA)5gaatttaatatttc(TA)5gaatttagaatatatagataatttagaatctaatttattagataatagataatttttta(T)10atttatatacatatac(TA)5a(AT)5aa(AT)6	180	54384	54563
38	p1	(T)10	10	57607	57616
39	p1	(T)10	10	60084	60093
40	p1	(T)16	16	60344	60359
41	p2	(TA)5	10	62490	62499
42	p2	(TA)5	10	62642	62651
43	c	(TA)6(T)11	23	62925	62947
44	p2	(TC)5	10	64469	64478
45	p1	(T)16	16	66713	66728
46	p1	(A)11	11	67133	67143
47	p1	(T)14	14	68480	68493
48	c	(A)10gtgcattagaagtgtcgttcg(A)11	42	68776	68817
49	p2	(AT)5	10	69856	69865
50	p1	(A)19	19	70698	70716
51	p2	(AT)5	10	71313	71322
52	p1	(T)10	10	72552	72561
53	p1	(T)14	14	73999	74012
54	c	(A)11gaatcaatgtgtagatgtagattctagcgctttc(T)15	60	74681	74740
55	p2	(AT)5	10	75682	75691
56	p1	(A)17	17	81459	81475
57	c	(T)16ac(TTAT)3	30	83053	83082
58	p1	(T)10	10	84671	84680
59	p1	(T)16	16	86025	86040
60	p1	(T)11	11	86285	86295
61	p1	(T)10	10	87085	87094
62	p1	(T)10	10	103850	103859
63	p1	(A)10	10	111834	111843
64	p4	(TTTA)3	12	112243	112254
65	p2	(TA)5	10	113045	113054
66	p1	(A)25	25	116463	116487
67	p1	(A)12	12	116692	116703
68	p1	(A)10	10	117902	117911
69	p1	(T)10	10	118196	118205
70	p2	(AT)6	12	118458	118469
71	p4	(ATTT)3	12	120419	120430
72	p2	(AT)5	10	124613	124622
73	p1	(T)16	16	125711	125726
74	p1	(T)10	10	131625	131634
75	p1	(A)10	10	132262	132271
76	p2	(AT)5	10	134604	134613
77	p4	(AATA)3	12	135403	135414
78	p1	(T)10	10	135816	135825
79	p1	(A)10	10	143800	143809
C. cuneata (OR915925)
1	c	(T)11act(A)15	29	207	235
2	p1	(T)11	11	2806	2816
3	p1	(A)15	15	4818	4832
4	c	(C)11(A)12	23	5669	5691
5	p1	(T)10	10	6568	6577
6	p1	(A)13	13	6865	6877
7	p3	(TAA)4	12	7020	7031
8	p1	(A)13	13	7912	7924
9	p1	(T)14	14	9326	9339
10	p1	(T)10	10	9693	9702
11	p1	(T)11	11	12959	12969
12	p1	(T)12	12	13310	13321
13	p1	(T)10	10	13700	13709
14	p1	(A)10	10	14280	14289
15	c	(C)10(T)10	20	14814	14833
16	p1	(A)10	10	15029	15038
17	p1	(T)12	12	15282	15293
18	c	(T)10ctt(A)10	23	17124	17146
19	p1	(T)11	11	19374	19384
20	p2	(TA)5	10	20755	20764
21	p1	(T)10	10	27076	27085
22	p1	(T)10	10	27721	27730
23	c	(TCCAA)3ttggataccataaatggattccggatttgatctgttcaatgagataatgagacaaagacacaataatcagattttttcgtggattcattggttcattgtt(A)17	132	28037	28168
24	p2	(TA)5	10	30967	30976
25	p4	(TTTA)3	12	31595	31606
26	p1	(A)13	13	31932	31944
27	c	(TA)5atatagatgcatgatccagcaagcatgcccctttgtaaagt(A)14tggattcatggtaaaatccttacatgatgca(T)11	107	38267	38373
28	c	(ATA)4actataattataataagttaataagtt(A)12	51	38937	38987
29	p1	(A)10	10	44941	44950
30	p1	(T)10	10	45462	45471
31	p6	(TATTAA)3	18	46005	46022
32	p1	(A)13	13	47304	47316
33	p2	(AT)5	10	49636	49645
34	p1	(A)12	12	50067	50078
35	p1	(G)10	10	50362	50371
36	p1	(T)11	11	52041	52051
37	p1	(T)10	10	53490	53499
38	p2	(TA)5	10	54326	54335
39	c	(TA)5atatataa(AT)5	28	54447	54474
40	p1	(T)10	10	57516	57525
41	p2	(TA)5	10	62340	62349
42	p2	(TA)5	10	62521	62530
43	p2	(TA)5	10	62810	62819
44	p1	(A)10	10	63131	63140
45	p2	(TC)5	10	64345	64354
46	p1	(T)11	11	66590	66600
47	p1	(A)11	11	67012	67022
48	p1	(G)11	11	67934	67944
49	p1	(T)14	14	68361	68374
50	c	(AT)5actataaaaagc(AT)5	32	69765	69796
51	p1	(A)16	16	70637	70652
52	p2	(AT)5	10	71249	71258
53	p1	(T)10	10	71770	71779
54	p1	(T)12	12	72489	72500
55	p2	(AT)5	10	73689	73698
56	c	(A)11tactatgatggctccgttgctttatatatttatttcgtctgttatttagcaatcccaaagtttc(T)15	90	73859	73948
57	c	(A)12gaatcaatgtgtagatgtagattctagctctttc(T)14	60	74617	74676
58	p2	(AT)5	10	75618	75627
59	p1	(A)11	11	79893	79903
60	p1	(A)14	14	81394	81407
61	c	(T)14ac(TTAT)3	28	82985	83012
62	p1	(T)10	10	84138	84147
63	p1	(T)15	15	84625	84639
64	p1	(T)14	14	85978	85991
65	p1	(T)10	10	87034	87043
66	p1	(T)10	10	103800	103809
67	p1	(A)10	10	111784	111793
68	p4	(TTTA)3	12	112193	112204
69	p2	(TA)5	10	112995	113004
70	p1	(A)19	19	116401	116419
71	p1	(A)12	12	116625	116636
72	p1	(T)13	13	117243	117255
73	p1	(T)12	12	118080	118091
74	p2	(AT)6	12	118351	118362
75	p1	(T)10	10	123697	123706
76	p2	(AT)5	10	124526	124535
77	p1	(T)10	10	131495	131504
78	p1	(A)16	16	132126	132141
79	p2	(AT)5	10	134474	134483
80	p4	(AATA)3	12	135273	135284
81	p1	(T)10	10	135686	135695
82	p1	(A)10	10	143670	143679
C. hupehensis (MW201730)
1	c	(T)12agt(A)14	29	187	215
2	p1	(T)11	11	2786	2796
3	p1	(A)10	10	4318	4327
4	p1	(A)16	16	4805	4820
5	p1	(C)10	10	5502	5511
6	c	(C)16aaacacaaataaaaattatttattttattttaaatactttttcttacgct(C)15(A)11	92	5660	5751
7	p1	(T)11	11	6628	6638
8	p1	(A)11	11	6926	6936
9	p3	(TAA)4	12	7079	7090
10	p1	(A)12	12	7971	7982
11	p1	(T)12	12	9384	9395
12	p1	(T)10	10	9749	9758
13	p1	(T)13	13	13013	13025
14	p1	(T)14	14	13367	13380
15	p1	(T)10	10	13759	13768
16	p1	(A)11	11	14339	14349
17	c	(C)13(T)10	23	14874	14896
18	p1	(A)10	10	15092	15101
19	p1	(T)12	12	15370	15381
20	c	(T)10ctt(A)10	23	17212	17234
21	p1	(T)11	11	19462	19472
22	p2	(TA)5	10	20843	20852
23	p1	(T)10	10	27164	27173
24	c	(TCCAA)3ttggataccataaatggattccggatttgatctgttcaatgagataatgagacaaagacacaataatcagattttttcgtggattcattggttcattgtt(A)16	131	28123	28253
25	p2	(TA)5	10	31051	31060
26	p4	(TTTA)3	12	31679	31690
27	p1	(A)14	14	32016	32029
28	c	(TA)5atatagatgcatgatccagcaagcatgcccctttgtaaagt(A)13tggattcatggtaaaatccttacatgatgca(T)10	105	38366	38470
29	p1	(A)20	20	39050	39069
30	p1	(A)10	10	45003	45012
31	p1	(T)10	10	45524	45533
32	p1	(A)13	13	47354	47366
33	p2	(AT)5	10	49677	49686
34	p1	(A)10	10	50048	50057
35	p1	(G)10	10	50341	50350
36	p1	(T)11	11	52014	52024
37	p1	(T)11	11	53479	53489
38	c	(TA)5gaatttagaatatatagataatttagaatctaatttattagataatagataattttttatttatatacatatac(TA)5a(AT)5	105	54333	54437
39	p1	(T)10	10	57480	57489
40	p1	(T)13	13	60178	60190
41	p2	(TA)5	10	62292	62301
42	p2	(TA)5	10	62518	62527
43	p2	(TA)5	10	62807	62816
44	p1	(A)12	12	63134	63145
45	p1	(T)10	10	64019	64028
46	p2	(TC)5	10	64345	64354
47	p1	(T)22	22	66590	66611
48	p1	(A)10	10	67034	67043
49	p1	(G)10	10	67986	67995
50	p1	(T)14	14	68412	68425
51	c	(A)10gtgcattagaagtgtcgttcg(A)11	42	68708	68749
52	c	(AT)5actataaaaagc(AT)5	32	69817	69848
53	p1	(A)16	16	70689	70704
54	p2	(AT)5	10	71312	71321
55	p1	(T)13	13	71833	71845
56	p1	(T)14	14	72555	72568
57	p2	(AT)5	10	73757	73766
58	c	(A)11tactatgatggctccgttgctttatatatttatttcgtctgttatttagcaatcccaaagtttc(T)13	88	73927	74014
59	c	(A)12gaatcaatgtgtagatgtagattctagctctttc(T)16	62	74683	74744
60	p2	(AT)5	10	75687	75696
61	p1	(A)12	12	79963	79974
62	c	(T)18ac(TTAT)3	32	83050	83081
63	p1	(T)13	13	84207	84219
64	p1	(T)17	17	84697	84713
65	p1	(T)16	16	86059	86074
66	p1	(T)14	14	86315	86328
67	p1	(T)10	10	87124	87133
68	p1	(T)10	10	103889	103898
69	p1	(A)11	11	111873	111883
70	p4	(TTTA)3	12	112283	112294
71	p2	(TA)5	10	113085	113094
72	p1	(A)24	24	116491	116514
73	p1	(A)11	11	116720	116730
74	p1	(C)11	11	117429	117439
75	p1	(T)11	11	118124	118134
76	p2	(AT)6	12	118394	118405
77	p1	(T)10	10	123723	123732
78	p2	(AT)5	10	124552	124561
79	p1	(T)12	12	125660	125671
80	p1	(T)10	10	131545	131554
81	p1	(A)16	16	132176	132191
82	p2	(AT)5	10	134524	134533
83	p4	(AATA)3	12	135323	135334
84	p1	(T)11	11	135736	135746
85	p1	(A)10	10	143721	143730
C. kansuensis (MF784433)
1	p2	(AT)5	10	10	19
2	c	(T)12act(A)13	28	212	239
3	p1	(T)11	11	1651	1661
4	p1	(T)11	11	2817	2827
5	p1	(A)11	11	2972	2982
6	p1	(C)10	10	5523	5532
7	p1	(C)15	15	5680	5694
8	p1	(T)10	10	6580	6589
9	p1	(A)12	12	7015	7026
10	p1	(T)10	10	9318	9327
11	p1	(T)10	10	9680	9689
12	p1	(T)10	10	13294	13303
13	p1	(T)11	11	13682	13692
14	p1	(A)10	10	14267	14276
15	p1	(C)12	12	14801	14812
16	p1	(A)10	10	15016	15025
17	p1	(T)12	12	15269	15280
18	c	(T)11ctt(A)10	24	17111	17134
19	p1	(A)10	10	17395	17404
20	p1	(T)11	11	19363	19373
21	p2	(TA)5	10	20744	20753
22	p1	(T)11	11	23818	23828
23	p1	(T)10	10	27067	27076
24	p1	(T)11	11	27712	27722
25	c	(TCCAA)3ttggataccataaatggattccggatttgatctgttcaatgagataatgagacaaagacacaataatcagattttttcgtggattcattggttcattgtt(A)13	128	28029	28156
26	p2	(TA)5	10	30945	30954
27	p4	(TTTA)3	12	31573	31584
28	p1	(A)13	13	31917	31929
29	c	(TA)5atatagatgcatgatccagcaagcatgcccctttgtaaagt(A)16tggattcatggtaaaatccttacatgatgca(T)12	110	38200	38309
30	c	(ATA)4act(ATA)4act(ATA)4act(ATA)4actattattataataagtt(A)10	86	38874	38959
31	p1	(A)12	12	44901	44912
32	p1	(A)15	15	47253	47267
33	p2	(AT)5	10	49559	49568
34	p1	(A)11	11	50077	50087
35	c	(T)11agtatttattttatttagcccacccaataact(A)10	53	52048	52100
36	p1	(T)12	12	53514	53525
37	c	(TA)5att(TA)6atttagaatatatttc(TA)5gaatttagaatatatagataatttagaatctaatttattagataatagattagataatagataatttttta(T)10atttatatacatatac(TA)5a(AT)5tatttatatacatatac(TA)5a(AT)6	209	54275	54483
38	p1	(T)10	10	57527	57536
39	p1	(T)15	15	60263	60277
40	p2	(TA)5	10	62400	62409
41	p2	(TA)5	10	62552	62561
42	p2	(TA)7	14	62835	62848
43	p2	(TC)5	10	64370	64379
44	p1	(T)12	12	66624	66635
45	p1	(A)11	11	67040	67050
46	p1	(T)15	15	68387	68401
47	c	(A)10gtgcattagaagtgtcgttcg(A)11	42	68684	68725
48	p2	(AT)5	10	69764	69773
49	p1	(A)18	18	70633	70650
50	p2	(AT)5	10	71247	71256
51	p1	(A)10	10	71815	71824
52	p1	(T)11	11	72487	72497
53	p1	(T)15	15	73928	73942
54	c	(A)10gaatcaatgtgtagatgtagattctagcgctttc(T)15	59	74611	74669
55	p2	(AT)5	10	75651	75660
56	p1	(A)15	15	81428	81442
57	p1	(T)11	11	84661	84671
58	p1	(T)17	17	86016	86032
59	p1	(T)13	13	86277	86289
60	p1	(T)10	10	87079	87088
61	p1	(T)10	10	103852	103861
62	p1	(A)10	10	111836	111845
63	p4	(TTTA)3	12	112245	112256
64	p2	(TA)5	10	113047	113056
65	p1	(A)21	21	116465	116485
66	p1	(A)12	12	116690	116701
67	p1	(C)11	11	117414	117424
68	p1	(A)10	10	117926	117935
69	p1	(T)10	10	118220	118229
70	p2	(AT)7	14	118482	118495
71	p4	(ATTT)3	12	120437	120448
72	p2	(AT)5	10	124653	124662
73	p1	(T)19	19	125751	125769
74	p1	(A)10	10	126316	126325
75	p1	(T)10	10	131645	131654
76	p1	(A)10	10	132282	132291
77	p2	(AT)5	10	134624	134633
78	p4	(AATA)3	12	135423	135434
79	p1	(T)10	10	135836	135845
80	p1	(A)10	10	143820	143829
C. laevigata (OY756956)
1	p1	(T)13	13	664	676
2	p1	(T)11	11	3276	3286
3	p1	(A)11	11	4807	4817
4	p1	(A)16	16	5282	5297
5	p1	(C)10	10	5979	5988
6	c	(C)11(A)14	25	6158	6182
7	p1	(A)11	11	7355	7365
8	p1	(A)15	15	8403	8417
9	p1	(T)11	11	9819	9829
10	p1	(T)10	10	10182	10191
11	p1	(T)11	11	10640	10650
12	p1	(T)11	11	13798	13808
13	p1	(T)10	10	14187	14196
14	p1	(A)11	11	14771	14781
15	p1	(C)14	14	15312	15325
16	p1	(A)10	10	15529	15538
17	p1	(T)13	13	15782	15794
18	c	(T)11ctt(A)10	24	17610	17633
19	p1	(T)11	11	19861	19871
20	p2	(TA)5	10	21242	21251
21	p1	(T)10	10	27563	27572
22	p1	(T)10	10	28208	28217
23	c	(TCCAA)3ttggataccataaatggattccggatttgatctgttcaatgagataatgagacaaagacacaataatcagattttttcgtggattcattggttcattgtt(A)14	129	28524	28652
24	p2	(TA)5	10	31443	31452
25	p4	(TTTA)3	12	32071	32082
26	p1	(A)16	16	32407	32422
27	c	(TA)5atatagatgcatgatccagcaagcatgcccctttgtaaagt(A)13tggattcatggtaaaatccttacatgatgca(T)12	107	38757	38863
28	c	(ATA)4actataattataataagtt(A)15tgaaat(TTTA)3	64	39489	39552
29	p1	(A)11	11	45479	45489
30	p1	(T)10	10	46001	46010
31	p1	(A)12	12	47831	47842
32	p1	(A)10	10	50612	50621
33	p1	(G)10	10	50905	50914
34	c	(T)11agtatttattttatttagcccacccaataact(A)10	53	52578	52630
35	p1	(T)13	13	54044	54056
36	c	(TA)5gatatagaatttagaatatatagataatttagaatctaatttattagataatagataatttttta(T)10atttatatacatatac(TA)5a(AT)5aaaaatatataa(AT)5	144	54877	55020
37	p1	(T)10	10	58063	58072
38	p1	(T)13	13	60776	60788
39	p2	(TA)5	10	62891	62900
40	p2	(TA)5	10	63058	63067
41	p2	(TA)5	10	63347	63356
42	p1	(A)10	10	63668	63677
43	p2	(TC)5	10	64875	64884
44	p1	(T)18	18	67119	67136
45	p1	(A)10	10	67559	67568
46	p1	(T)14	14	68905	68918
47	c	(A)10gtgcattagaagtgtcgttcg(A)12	43	69201	69243
48	c	(AT)5actataaaaagc(AT)5	32	70311	70342
49	p1	(A)18	18	71183	71200
50	p2	(AT)5	10	71797	71806
51	p1	(T)13	13	73035	73047
52	p2	(AT)5	10	74236	74245
53	p1	(T)13	13	74480	74492
54	c	(A)12gaatcaatgtgtagatgtagattctagcgctttc(T)16	62	75161	75222
55	p2	(AT)5	10	76164	76173
56	p1	(A)13	13	81939	81951
57	c	(T)16ac(TTAT)3	30	83529	83558
58	p1	(T)12	12	84684	84695
59	p1	(T)15	15	85174	85188
60	p1	(T)13	13	86534	86546
61	p1	(T)11	11	86791	86801
62	p1	(T)10	10	87591	87600
63	p1	(T)10	10	104356	104365
64	p1	(A)10	10	112340	112349
65	p4	(TTTA)3	12	112749	112760
66	p2	(TA)5	10	113551	113560
67	p1	(A)18	18	116957	116974
68	p1	(C)17	17	117890	117906
69	p2	(AT)6	12	118935	118946
70	p1	(T)11	11	124256	124266
71	p2	(AT)5	10	125086	125095
72	p1	(T)11	11	126194	126204
73	p1	(T)10	10	132087	132096
74	p1	(A)16	16	132718	132733
75	p2	(AT)5	10	135066	135075
76	p4	(AATA)3	12	135865	135876
77	p1	(T)10	10	136278	136287
78	p1	(A)10	10	144262	144271
C. marshallii (MK920293)
1	c	(T)15act(A)15	33	227	259
2	p1	(T)10	10	1676	1685
3	p1	(T)11	11	2821	2831
4	p1	(A)11	11	4832	4842
5	p1	(C)11	11	5545	5555
6	c	(C)12(A)10	22	5703	5724
7	p1	(A)11	11	6877	6887
8	p1	(A)13	13	7913	7925
9	p1	(T)10	10	9345	9354
10	p1	(T)10	10	9706	9715
11	p3	(TAA)5	15	10310	10324
12	p1	(T)10	10	13021	13030
13	p1	(T)11	11	13371	13381
14	p1	(A)10	10	14343	14352
15	p1	(A)10	10	15088	15097
16	p1	(T)19	19	15341	15359
17	c	(T)18ctt(A)11	32	17185	17216
18	p1	(T)11	11	19445	19455
19	p2	(TA)5	10	20820	20829
20	p1	(T)10	10	27141	27150
21	c	(TCCAA)3ttggataccataaatggattccggatttgatctgttcaatgagataatgagacaaagacacaataatcagattttttcgtggattcattggttcattgtt(A)11	126	28101	28226
22	p2	(TA)5	10	31011	31020
23	p4	(TTTA)3	12	31678	31689
24	p1	(A)18	18	32016	32033
25	p1	(A)10	10	33038	33047
26	p5	(ATTAA)3	15	34198	34212
27	c	(TA)5atatagatgcatgatccagcaagcatgcccctttgtaaagt(A)14tggattcatggtaaaatccttacatgatgca(T)11	107	38317	38423
28	c	(ATA)4actattattataataagtt(A)16tgaaat(TTTA)3tttta(TTATT)3	85	38999	39083
29	p1	(A)17	17	47338	47354
30	p2	(AT)5	10	49598	49607
31	p1	(A)13	13	50029	50041
32	p1	(T)15	15	53472	53486
33	c	(TA)5gaatttagaatatatagataatttagaatctaatttattagataatagataatttttta(T)10atttatatacatatac(TA)5a(AT)6	118	54289	54406
34	p1	(T)10	10	57449	57458
35	p1	(T)15	15	60151	60165
36	p2	(TA)5	10	62270	62279
37	p2	(TA)5	10	62437	62446
38	p2	(TA)8	16	62720	62735
39	p6	(GATCGG)3	18	62868	62885
40	p2	(TC)5	10	64260	64269
41	p1	(T)15	15	68272	68286
42	c	(A)12gtgcattagaagtgtcgttcg(A)12	45	68569	68613
43	p2	(AT)5	10	69680	69689
44	p1	(A)16	16	70555	70570
45	p2	(AT)5	10	71186	71195
46	p1	(T)17	17	72425	72441
47	c	(A)10tactatgatggctccgttgctttatatatttatttcgtctgttatttagcaatcccaaagtttc(T)13	87	73799	73885
48	c	(A)12gaatcaatgtgtagatgtagattctagcgctttc(T)15	61	74554	74614
49	p2	(AT)5	10	75556	75565
50	p1	(A)10	10	78948	78957
51	p1	(A)14	14	81341	81354
52	c	(T)17actta(ATTT)4gtatactta(ATTT)4	63	82932	82994
53	p1	(T)13	13	86182	86194
54	p1	(T)10	10	86984	86993
55	p1	(T)10	10	103728	103737
56	p1	(A)10	10	111712	111721
57	p4	(TTTA)3	12	112121	112132
58	p2	(TA)5	10	112918	112927
59	p1	(A)22	22	116315	116336
60	p1	(A)10	10	116542	116551
61	p1	(T)17	17	117070	117086
62	p1	(A)12	12	117782	117793
63	p1	(T)12	12	118066	118077
64	p2	(AT)6	12	118330	118341
65	p4	(ATTT)3	12	120289	120300
66	p1	(T)10	10	123655	123664
67	p2	(AT)5	10	124484	124493
68	c	(A)11ttctatattaattaatgaattatgacacaaattatatatctattaatatgtatatgggaaagaataaaagtaacaaagaataaataaagtatatctttc(T)12	122	125463	125584
69	p1	(T)10	10	131466	131475
70	p1	(A)10	10	132103	132112
71	p2	(AT)5	10	134445	134454
72	p4	(AATA)3	12	135239	135250
73	p1	(T)10	10	135652	135661
74	p1	(A)10	10	143636	143645
C. maximowiczii (PQ346302)
1	p2	(AT)5	10	10	19
2	c	(T)16act(A)13	32	218	249
3	p1	(T)10	10	1663	1672
4	p1	(T)11	11	2808	2818
5	p1	(A)11	11	2963	2973
6	p1	(A)10	10	4339	4348
7	p1	(A)12	12	4807	4818
8	p1	(C)10	10	5504	5513
9	c	(C)11(A)12	23	5668	5690
10	p1	(T)12	12	6567	6578
11	p1	(A)13	13	7897	7909
12	p1	(T)11	11	9316	9326
13	p1	(T)10	10	9679	9688
14	p1	(T)10	10	12250	12259
15	p1	(T)16	16	13319	13334
16	p1	(A)10	10	14296	14305
17	p1	(C)11	11	14830	14840
18	p1	(A)10	10	15043	15052
19	p1	(T)14	14	15296	15309
20	p1	(A)10	10	17152	17161
21	p1	(T)11	11	19390	19400
22	p2	(TA)5	10	20771	20780
23	p1	(T)10	10	23845	23854
24	p1	(T)10	10	27093	27102
25	p1	(T)10	10	27738	27747
26	c	(TCCAA)3ttggataccataaatggattccggatttgatctgttcaatgagataatgagacaaagacacaataatcagattttttcgtggattcattggttcattgtt(A)12	127	28054	28180
27	p2	(TA)6	12	30970	30981
28	p4	(TTTA)3	12	31598	31609
29	p1	(A)11	11	31950	31960
30	p4	(ATAA)3	12	34178	34189
31	c	(TA)5atatagatgcatgatccagcaagcatgcccctttgtaaagt(A)15tggattcatggtaaaatccttacatgatgca(T)11	108	38277	38384
32	c	(ATA)4actattattataataagttaaaaaaaaatataataagttt(A)19tgaaat(TTTA)3	89	38948	39036
33	p1	(A)12	12	44963	44974
34	p1	(A)17	17	47315	47331
35	p2	(AT)5	10	49622	49631
36	p1	(A)15	15	50160	50174
37	p2	(TA)5	10	51724	51733
38	c	(T)12agtatttatttcatttagcccacccaataact(A)10	54	52143	52196
39	p1	(T)13	13	53610	53622
40	c	(TA)5atttagaatatatttc(TA)5gaaatatatagaatttagaatatatagataatttagaatctaatttattagataattttctaatttattagataatagttagataatagataatttttta(T)10atttataatttatatacatatac(TA)5a(AT)6	192	54395	54586
41	p1	(T)10	10	57629	57638
42	p1	(T)15	15	60330	60344
43	p2	(TA)5	10	62426	62435
44	p2	(TA)5	10	62623	62632
45	p2	(TA)7	14	62906	62919
46	p1	(T)10	10	64126	64135
47	p2	(TC)5	10	64452	64461
48	p1	(A)10	10	67117	67126
49	p1	(T)14	14	68463	68476
50	c	(A)10gtgcattagaagtgtcgttcg(A)11	42	68759	68800
51	p2	(AT)5	10	69839	69848
52	p1	(A)18	18	70689	70706
53	p2	(AT)5	10	71325	71334
54	p1	(T)11	11	72563	72573
55	p1	(T)14	14	74004	74017
56	c	(A)11gaatcaatgtgtagatgtagattctagcgctttc(T)17	62	74685	74746
57	p2	(AT)5	10	75739	75748
58	c	(T)19ac(TTAT)3	33	83149	83181
59	p1	(T)13	13	84763	84775
60	p1	(T)12	12	86120	86131
61	p1	(T)14	14	86376	86389
62	p1	(T)10	10	87176	87185
63	p1	(T)10	10	103941	103950
64	p1	(A)10	10	111925	111934
65	p4	(TTTA)3	12	112334	112345
66	p2	(TA)5	10	113136	113145
67	p1	(A)20	20	116533	116552
68	p1	(A)12	12	116756	116767
69	p1	(C)12	12	117501	117512
70	p1	(A)15	15	118015	118029
71	p4	(ATTT)3	12	120514	120525
72	p4	(TTAA)3	12	123229	123240
73	p2	(AT)5	10	124761	124770
74	p1	(T)13	13	125839	125851
75	p1	(T)10	10	131725	131734
76	p1	(A)10	10	132362	132371
77	p2	(AT)5	10	134704	134713
78	p4	(AATA)3	12	135503	135514
79	p1	(T)10	10	135916	135925
80	p1	(A)10	10	143900	143909
C. maximowiczii var. ninganensis (PQ346303)
1	p2	(AT)5	10	218	227
2	c	(T)16act(A)12	31	419	449
3	p1	(T)10	10	1863	1872
4	p1	(T)11	11	3008	3018
5	p1	(A)11	11	3163	3173
6	p1	(A)11	11	4539	4549
7	p1	(A)13	13	5014	5026
8	p1	(C)11	11	5733	5743
9	c	(C)10(A)12	22	5890	5911
10	p1	(T)10	10	6788	6797
11	p1	(A)13	13	8118	8130
12	p1	(T)11	11	9537	9547
13	p1	(T)10	10	9900	9909
14	p1	(T)10	10	12468	12477
15	p1	(T)16	16	13537	13552
16	p1	(A)10	10	14514	14523
17	p1	(C)11	11	15048	15058
18	p1	(A)10	10	15262	15271
19	p1	(T)14	14	15515	15528
20	c	(T)10ctt(A)10	23	17359	17381
21	p1	(T)11	11	19610	19620
22	p2	(TA)5	10	20991	21000
23	p1	(T)10	10	24065	24074
24	p1	(T)10	10	27313	27322
25	p1	(T)10	10	27958	27967
26	c	(TCCAA)3ttggataccataaatggattccggatttgatctgttcaatgagataatgagacaaagacacaataatcagattttttcgtggattcattggttcattgtt(A)12	127	28274	28400
27	p2	(TA)6	12	31181	31192
28	p4	(TTTA)3	12	31809	31820
29	p1	(A)10	10	32161	32170
30	c	(TA)5atatagatgcatgatccagcaagcatgcccctttgtaaagt(A)15tggattcatggtaaaatccttacatgatgca(T)11	108	38461	38568
31	c	(ATA)4actattattataataagttaaaaaaaaatataataagttt(A)13tt(A)16tgaaat(TTTA)3	101	39132	39232
32	p1	(A)12	12	45159	45170
33	p1	(A)17	17	47511	47527
34	p2	(AT)5	10	49800	49809
35	p1	(A)16	16	50319	50334
36	p2	(TA)5	10	51884	51893
37	c	(T)12agtatttatttcatttagcccacccaataact(A)10	54	52317	52370
38	p1	(T)13	13	53784	53796
39	c	(TA)5atttagaatatatttc(TA)5	36	54549	54584
40	c	(T)10atttatatatttatttatatacatatac(TA)5a(AT)6	61	54703	54763
41	p1	(T)10	10	57806	57815
42	p1	(T)15	15	60542	60556
43	p2	(TA)5	10	62666	62675
44	p2	(TA)5	10	62844	62853
45	p2	(TA)7	14	63127	63140
46	p1	(T)10	10	64347	64356
47	p2	(TC)5	10	64673	64682
48	p1	(A)10	10	67338	67347
49	p1	(G)10	10	68259	68268
50	p1	(T)14	14	68685	68698
51	c	(A)11gtgcattagaagtgtcgttcg(A)11	43	68981	69023
52	p2	(AT)5	10	70062	70071
53	p1	(A)18	18	70912	70929
54	p2	(AT)5	10	71548	71557
55	p1	(T)11	11	72786	72796
56	p1	(T)15	15	74227	74241
57	c	(A)11gaatcaatgtgtagatgtagattctagcgctttc(T)17	62	74909	74970
58	p2	(AT)5	10	75953	75962
59	c	(T)19ac(TTAT)3	33	83334	83366
60	p1	(T)13	13	84948	84960
61	p1	(T)13	13	86305	86317
62	p1	(T)15	15	86562	86576
63	p1	(T)10	10	87363	87372
64	p1	(T)10	10	104128	104137
65	p1	(A)10	10	112112	112121
66	p4	(TTTA)3	12	112521	112532
67	p2	(TA)5	10	113323	113332
68	p1	(A)20	20	116720	116739
69	p1	(A)12	12	116943	116954
70	p1	(A)15	15	118206	118220
71	p4	(ATTT)3	12	120700	120711
72	p4	(TTAA)3	12	123416	123427
73	p2	(AT)5	10	124948	124957
74	p1	(T)13	13	126026	126038
75	p1	(T)10	10	131912	131921
76	p1	(A)10	10	132549	132558
77	p2	(AT)5	10	134891	134900
78	p4	(AATA)3	12	135690	135701
79	p1	(T)10	10	136103	136112
80	p1	(A)10	10	144087	144096
C. mollis (NC062346)
1	c	(T)15(A)22	37	214	250
2	p1	(T)11	11	1662	1672
3	p1	(T)11	11	2828	2838
4	p1	(A)11	11	2983	2993
5	p1	(C)13	13	5707	5719
6	p1	(T)10	10	6605	6614
7	p1	(A)23	23	7037	7059
8	p1	(A)13	13	7932	7944
9	p1	(T)10	10	9351	9360
10	p1	(T)10	10	9713	9722
11	p1	(T)10	10	13305	13314
12	p1	(T)11	11	13693	13703
13	p1	(A)11	11	14278	14288
14	p1	(C)11	11	14813	14823
15	p1	(A)10	10	15027	15036
16	p1	(T)12	12	15280	15291
17	c	(T)11ctt(A)10	24	17122	17145
18	p1	(A)10	10	17406	17415
19	p1	(T)11	11	19374	19384
20	p2	(TA)5	10	20755	20764
21	p1	(T)10	10	23829	23838
22	p1	(T)10	10	27077	27086
23	p1	(T)11	11	27722	27732
24	c	(TCCAA)3ttggataccataaatggattccggatttgatctgttcaatgagataatgagacaaagacacaataatcagattttttcgtggattcattggttcattgtt(A)13	128	28039	28166
25	p2	(TA)5	10	30946	30955
26	p4	(TTTA)3	12	31574	31585
27	p1	(A)13	13	31911	31923
28	c	(TA)5atatagatgcatgatccagcaagcatgcccctttgtaaagt(A)16tggattcatggtaaaatccttacatgatgca(T)12	110	38172	38281
29	p1	(A)12	12	44823	44834
30	p1	(A)15	15	47175	47189
31	p2	(AT)5	10	49428	49437
32	p1	(A)12	12	49865	49876
33	c	(T)11agtatttattttatttagcccacccaataact(A)10	53	51836	51888
34	p1	(T)15	15	53302	53316
35	c	(TA)5atatagaatttatttctatgtgtataagagacagatatttc(TA)5gaatttagaatatatagataatttagaatctaatttattagataatagataatttttta(T)10atttatatacatatac(TA)5a(AT)6	169	54037	54205
36	p1	(T)10	10	57249	57258
37	p1	(T)18	18	59982	59999
38	p2	(TA)5	10	62109	62118
39	p2	(TA)5	10	62275	62284
40	p2	(TA)7	14	62558	62571
41	p2	(TC)5	10	64093	64102
42	p1	(T)12	12	66337	66348
43	p1	(A)11	11	66753	66763
44	p1	(T)15	15	68100	68114
45	c	(A)10gtgcattagaagtgtcgttcg(A)11	42	68397	68438
46	p2	(AT)5	10	69488	69497
47	p1	(A)18	18	70338	70355
48	p2	(AT)5	10	70952	70961
49	p1	(A)10	10	71520	71529
50	p1	(T)11	11	72192	72202
51	p1	(T)14	14	73633	73646
52	c	(A)10gaatcaatgtgtagatgtagattctagcgctttc(T)15	59	74315	74373
[truncated: 1,597 more rows]
