# Supplementary material for: Comparative genomic and phylogenetic analyses of Crataegus chloroplast genomes: insights for evolution and identification
Source: Front Plant Sci. 2026 Feb 11;17:1767012. doi: 10.3389/fpls.2026.1767012 (PMC12932471; doi:10.3389/fpls.2026.1767012)
Supplement: Supplementary file 12 [file Table7.xlsx]

## Sheet: Data 2
Table S7 Ka/Ks radios for each protein coding gene (PCG) generated from 18 chloroplast genomes
Gene	C. altaica	C. chlorosarca	C. crus-galli	C. dahurica	C. jozana	C. laevigata	C. × lavalleei	C. monogyna	C. phaenopyrum	C. sanguinea	C. shensiensis	C. songarica	M. germanica	GSSZ	JRY	RR2H	RR3H	ZWSZ
accD	0	0	0	0	0.661075	0.16439	0	0.259521	0	0	0.661075	0.259521	0.259521	0	0.661075	0.661075	0.661075	0
atpA	0.0872564	0.107739	0	0.107739	0	0	0	0	0	0.107739	0	0	0	0.107739	0	0	0	0.107739
atpI	0	0	0	0	0	0	0	0	0	0	0	0	0	0	0	0	0	0
ccsA	0.183098	0.205661	0.205661	0.174894	0.32712	0.205661	0.205661	0.205661	0.205661	0.174894	0.32712	0.205661	0.205661	0.183098	0.32712	0.32712	0.32712	0.183098
cemA	0	0	0	0	0	0	0	0	0	0	0	0	0	0	0	0	0	0
clpP	0.472932	0.472932	0.472932	0.472932	0.472932	0.472932	0.472932	0.472932	0.472932	0.472932	0.472932	0.472932	0.472932	0.472932	0.472932	0.472932	0.472932	0.472932
infA	0.327413	0.327413	0.231297	0.327413	0.231297	0.231297	0.231297	0.231297	0.327413	0.327413	0.231297	0.231297	0	0.327413	0.231297	0.231297	0.231297	0.327413
matK	0	0.245469	0.181737	0.250937	0.363586	0.477588	0.181737	0.477588	0.212075	0.250937	0.181861	0.28727	0.477588	0.394056	0.363586	0.363586	0.363586	0.394056
ndhA	0.068455	0	0.0682384	0	0	0	0.0682384	0	0	0	0	0	0	0	0	0	0	0
ndhB	0.639171	0.609329	1.19349	0.609329	1.19349	0.62056	1.19349	0.62056	1.19349	0.609329	0.62056	0.62056	1.21338	0.631487	1.19349	0.610385	1.19349	0.631487
ndhC	0.114283	0.114283	0.114283	0.114283	0.17913	0.30205	0.114283	0.30205	0.114283	0.114283	0.17913	0.30205	0.30205	0.320287	0.304525	0.304525	0.304525	0.320287
ndhD	0.223515	0.21176	0.362416	0.21176	0.227356	0.460747	0.362416	0.460747	0.30617	0.21176	0.152834	0.460747	0.460747	0.147753	0.227356	0.227356	0.227356	0.147753
ndhF	0.244088	0.319315	0.255408	0.319315	0.302094	0.430632	0.255408	0.301643	0.264994	0.319315	0.275878	0.301643	0.301643	0.30257	0.32591	0.32591	0.32591	0.30257
ndhG	0	0.231317	0	0	0	0	0	0	0	0	0	0	0	0	0	0	0	0
ndhH	0.286325	0.286325	0.177678	0.286325	0.102147	0.286325	0.177678	0.286325	0.177678	0.286325	0.286325	0.286325	0.286325	0.286325	0.102147	0.102147	0.102147	0.286325
ndhI	0	0	0	0	0.285137	0.285137	0	0.285137	0	0	0.285137	0.285137	0.285137	0	0.285137	0.285137	0.285137	0
ndhJ	0	0	0	0	0	0	0	0	0	0	0	0	0	0	0	0	0	0
ndhK	0.247304	0.247304	0.123152	0.247304	0.247304	0.123547	0.123152	0.123547	0.247304	0.247304	0.247304	0.123547	0.123547	0.247304	0.247304	0.247304	0.247304	0.247304
petA	0.313453	0	0	0	0.103931	0.313453	0	0.313453	0.240355	0	0.313453	0.313453	0.313453	0	0.103931	0.103931	0.103931	0
petB	0	0	0	0	0	0	0	0	0	0	0	0	0	0	0	0	0	0
petD	0	0	0	0	0	0	0	0	0	0	0	0	0	0	0	0	0	0
petL	0	0	0	0	0	0	0	0	0	0	0	0	0	0	0	0	0	0
petN	0	0	0	0	0	0	0	0	0	0	0	0	0	0	0	0	0	0
psaA	0.349134	0.428086	0.428086	0.428086	0.412962	0.743373	0.428086	0.743373	0.312004	0.428086	0.527325	0.743373	0.743373	0.428086	0.412962	0.412962	0.412962	0.428086
psaB	0	0	0	0	0.137205	0	0	0	0	0	0.227656	0	0	0	0.137205	0.137205	0.137205	0
psbA	0	0	0.180884	0	0	0.305755	0.180884	0.305755	0	0	0.306033	0.305755	0.305755	0	0	0	0	0
psbC	0	0	0	0	0	0	0	0	0.781111	0	0.519934	0	0	0.994675	0	0	0	0.994675
psbD	0	0	0	0	0	0	0	0	0	0	0	0	0	0	0	0	0	0
psbF	0	0	0	0	0	0	0	0	0	0	0	0	0	0	0	0	0	0
rbcL	0	0	0	0	2.00127	0	0	0	0	0	0	0	0	0	0	0	0	0
rpl20	0	0	0	0	0	0	0	0	0.304981	0	0	0	0	0	0	0	0	0
rpl22	0	0	0	0	0	0	0	0	0	0	0	0	0	0	0	0	0	0
rpl33	0	0	0	0	0	0.195723	0	0.195723	0.281365	0	0	0.195723	0.195723	0	0	0	0	0
rpoB	0.11245	0.309792	0.154725	0.50773	0.164043	0.225581	0.154725	0.225581	0.309792	0.50773	0.225581	0.225581	0.225581	0.11245	0.190252	0.190252	0.190252	0.11245
rpoC1	0.0525507	0.163073	0	0.163073	0	0	0	0	0	0.163073	0	0	0	0.0499314	0	0	0	0.0499314
rpoC2	0.562062	0.44564	0.645566	0.44564	0.697368	1.82925	0.645566	2.10854	0.776811	0.44564	0.98262	1.82925	1.82925	0.562062	0.697368	0.697368	0.697368	0.562062
rps3	0	0	0	0	0	0	0	0	0	0	0	0	0	0	0	0	0	0
rps4	0	0	0	0	0	0	0	0	0	0	0	0	0	0	0	0	0	0
rps8	0	0	0	0	0	0	0	0	0	0	0	0	0	0	0	0	0	0
ycf1	0	0	0.520865	0	0.367683	0	0.520865	0	0.375287	0	0	0	0.344616	0	0.376756	0	0.367683	0
ycf3	0	0	0	0	0	0	0	0	0	0	0	0	0	0	0	0	0	0
ycf4	0	0	0.283975	0	0	0	0.283975	0	0.283975	0	0	0	0	0	0	0	0	0
